# Supplementary material for: 4-Bromo­anilinium hydrogen phthalate
Source: Acta Crystallogr Sect E Struct Rep Online. 2011 May 14;67(Pt 6):o1430. doi: 10.1107/S1600536811017727 (PMC3120532; doi:10.1107/S1600536811017727)
Supplement: Supplementary file 2 [file e-67-o1430-Isup2.hkl]

# 
# h,k,l, Fc-squared, Fo-squared, sigma(Fo-squared) and status flag 
# 
data_I
_shelx_title ' 110217e in  C2' 
_shelx_refln_list_code          4 
_shelx_F_calc_maximum      269.37 
_exptl_crystal_F_000       680.00 
_reflns_d_resolution_high  0.8406 
 
loop_ 
 _symmetry_equiv_pos_as_xyz 
 'x, y, z' 
 '-x, y, -z' 
 'x+1/2, y+1/2, z' 
 '-x+1/2, y+1/2, -z' 
 
_cell_length_a    13.0890 
_cell_length_b     7.6670 
_cell_length_c    14.6900 
_cell_angle_alpha  90.000 
_cell_angle_beta  106.671 
_cell_angle_gamma  90.000 
 
_shelx_F_squared_multiplier     1.000 
 
loop_ 
 _refln_index_h 
 _refln_index_k 
 _refln_index_l 
 _refln_F_squared_calc 
 _refln_F_squared_meas 
 _refln_F_squared_sigma 
 _refln_observed_status 
   2  -8   0      226.60      190.28     81.32 o 
   4  -8   0       70.85      132.80     86.33 o 
   6  -8   0      130.03      150.19     91.80 o 
   1  -7   0      591.27      672.83     61.85 o 
   3  -7   0      811.95      974.33    107.06 o 
   5  -7   0      144.03      189.06     79.42 o 
   7  -7   0      174.72      247.15     92.18 o 
   9  -7   0      167.38       99.24     91.65 o 
   0  -6   0      999.06     1190.95    107.36 o 
   2  -6   0      111.53      123.99     37.49 o 
   4  -6   0      590.45      742.74     89.44 o 
   6  -6   0     1366.62     1248.51    125.44 o 
   8  -6   0       40.79       17.62     73.96 o 
  10  -6   0      242.64      303.69     71.49 o 
   1  -5   0     2602.21     3140.94    135.65 o 
   3  -5   0     1403.97     1345.15     74.35 o 
   5  -5   0       95.71       28.93     52.54 o 
   7  -5   0      892.45      831.64     67.00 o 
   9  -5   0     2503.00     2293.31    115.02 o 
  11  -5   0       99.31      -10.76     62.35 o 
   2  -4   0      935.83      962.27     55.99 o 
   4  -4   0     1954.22     1858.56     88.44 o 
   6  -4   0      702.24      686.60     53.13 o 
   8  -4   0      452.98      434.36     50.39 o 
  10  -4   0      187.25      232.21     56.76 o 
  12  -4   0      519.48      487.29     73.76 o 
   1  -3   0     7292.69     9490.05    333.36 o 
   3  -3   0     8909.05     8830.26    439.97 o 
   5  -3   0      973.50      755.91     35.50 o 
   7  -3   0     2474.12     2240.92     95.37 o 
   9  -3   0      640.43      711.90     87.39 o 
  11  -3   0       89.80       78.69     51.81 o 
  13  -3   0       21.31        3.34     91.42 o 
   0  -2   0     2690.07     2998.76    155.88 o 
   2  -2   0     2890.53     2987.25    111.60 o 
   4  -2   0     4127.05     4276.47    124.20 o 
   6  -2   0     7842.07     7413.34    281.13 o 
   8  -2   0      277.38      334.16     37.93 o 
  10  -2   0      666.61      688.20     55.38 o 
  12  -2   0       21.51       65.45     73.35 o 
  14  -2   0       76.49      150.42     94.53 o 
   1  -1   0        9.64       11.72      5.91 o 
   3  -1   0    24463.03    27245.37    894.82 o 
   5  -1   0        8.09       25.44     12.04 o 
   7  -1   0     2189.31     1909.22     55.95 o 
   9  -1   0      806.23      792.00     57.74 o 
  11  -1   0       29.71       40.01     53.07 o 
  13  -1   0      113.85      178.97     72.36 o 
   2   0   0     3697.21     4249.93    191.57 o 
   4   0   0      178.65      105.13     34.43 o 
   6   0   0     1674.44     1682.00     57.52 o 
   8   0   0      661.68      654.93     29.21 o 
  10   0   0     1112.08     1111.66     51.92 o 
  12   0   0      777.41      824.52     91.65 o 
  14   0   0       11.32      -58.01     81.09 o 
   3   1   0    26186.58    30025.36   1324.67 o 
   5   1   0       28.03        9.57     21.94 o 
   7   1   0     2136.31     2136.08     87.97 o 
   9   1   0      778.96      760.73     54.87 o 
  11   1   0       18.51      -10.75     34.17 o 
  13   1   0      120.56      231.13     83.75 o 
   2   2   0     3097.37     3530.14    127.11 o 
   4   2   0     4472.99     4652.28    212.60 o 
   6   2   0     8390.17     9000.47    375.43 o 
   8   2   0      303.18      435.86     44.64 o 
  10   2   0      577.82      713.18     75.44 o 
  12   2   0       51.96       57.02     68.26 o 
  14   2   0       80.36       22.55     83.83 o 
   1   3   0     7218.74     9217.95    323.10 o 
   3   3   0     8486.75     8849.92    339.78 o 
   5   3   0      956.53      934.75     50.61 o 
   7   3   0     2697.12     2581.74    106.80 o 
   9   3   0      417.69      493.27     52.96 o 
  11   3   0       96.60       87.93     50.87 o 
  13   3   0        3.62      119.74     79.65 o 
   2   4   0     1053.92     1124.33     56.31 o 
   4   4   0     2207.99     2247.97     72.44 o 
   6   4   0      885.84      811.05     54.11 o 
   8   4   0      559.56      683.35     59.07 o 
  10   4   0      275.54      279.83     70.61 o 
  12   4   0      373.75      381.64     63.35 o 
   1   5   0     2979.21     3517.22    144.70 o 
   3   5   0     1442.97     1431.82     75.54 o 
   5   5   0       54.17       56.46     34.63 o 
   7   5   0      640.79      652.22     56.99 o 
   9   5   0     2253.34     2204.37    109.90 o 
  11   5   0       78.80      127.48     60.79 o 
   0   6   0      895.50      970.99    102.81 o 
   2   6   0       58.64      125.85     43.44 o 
   4   6   0      626.99      799.31    108.50 o 
   6   6   0     1228.09     1233.55    130.98 o 
   8   6   0       25.27       22.93     72.97 o 
  10   6   0      178.93      114.27     97.95 o 
   1   7   0      582.99      685.61     70.25 o 
   3   7   0      974.74      957.55    125.74 o 
   5   7   0      169.95      155.58     89.52 o 
   7   7   0      251.12      226.95    107.90 o 
   9   7   0      235.39       96.20    108.28 o 
   0   8   0        1.91      -40.62     84.89 o 
   2   8   0      239.79      167.88    118.30 o 
   4   8   0      106.15      193.16    112.60 o 
   6   8   0      112.85       94.30    113.51 o 
   1   9   0       45.13       80.64    109.72 o 
  -6  -8   1      216.81      359.60    106.38 o 
  -4  -8   1      975.22     1074.93    139.86 o 
  -2  -8   1       12.89       -3.04     78.21 o 
   2  -8   1       51.23       29.23     74.34 o 
   4  -8   1       72.76      144.27     88.38 o 
   6  -8   1       17.68       95.37     92.03 o 
  -9  -7   1      112.68      155.73    100.15 o 
  -7  -7   1      193.68      211.54     90.43 o 
  -5  -7   1      119.94       98.18     76.69 o 
  -3  -7   1      371.62      463.25     86.33 o 
  -1  -7   1      811.89      862.82     69.40 o 
   1  -7   1      289.52      271.41     47.55 o 
   3  -7   1      738.11      765.98     93.55 o 
   5  -7   1      132.40      104.63     77.22 o 
   7  -7   1      556.24      642.74    104.40 o 
   9  -7   1       53.25       36.07     94.84 o 
 -10  -6   1       22.18       85.19     86.64 o 
  -8  -6   1       61.64       85.04     77.22 o 
  -6  -6   1      565.84      655.27     92.41 o 
  -4  -6   1      505.47      507.44     74.49 o 
  -2  -6   1      743.17      715.92     61.50 o 
   0  -6   1     1832.74     2066.37    116.21 o 
   2  -6   1     1143.94     1082.06     74.22 o 
   4  -6   1      128.53       67.43     61.20 o 
   6  -6   1      358.62      374.48     74.94 o 
   8  -6   1       57.54       56.49     76.31 o 
  10  -6   1      671.13      532.49    109.57 o 
 -11  -5   1      238.29      259.00     95.52 o 
  -9  -5   1      816.77      844.91     71.21 o 
  -7  -5   1     2426.36     2025.12     95.71 o 
  -5  -5   1      563.80      689.06     79.95 o 
  -3  -5   1      852.78      770.36    100.08 o 
  -1  -5   1      879.69      883.21     61.67 o 
   1  -5   1     1706.20     1888.10    109.19 o 
   3  -5   1     2842.48     3128.54    123.13 o 
   5  -5   1      767.28      695.21     78.59 o 
   7  -5   1       96.48       78.81     59.07 o 
   9  -5   1      181.38      177.96     56.79 o 
  11  -5   1      413.30      421.79     77.93 o 
 -12  -4   1      361.07      480.13     75.99 o 
 -10  -4   1      611.12      727.03     68.61 o 
  -8  -4   1      188.62      114.51     42.86 o 
  -6  -4   1     3905.30     3309.83    128.57 o 
  -4  -4   1     6116.46     6084.55    218.60 o 
  -2  -4   1       62.65       35.95     20.97 o 
   0  -4   1     4132.63     4745.09    210.82 o 
   2  -4   1     2800.43     2950.11    113.06 o 
   4  -4   1      145.78      149.16     45.41 o 
   6  -4   1     4270.06     3462.74    132.87 o 
   8  -4   1     1683.13     1423.43     78.78 o 
  10  -4   1      129.71      126.31     56.15 o 
  12  -4   1      297.35      354.17     70.12 o 
 -13  -3   1      708.62      763.92     80.38 o 
 -11  -3   1       52.21       64.07     51.16 o 
  -9  -3   1      916.27      841.50     60.94 o 
  -7  -3   1     1020.42      945.16    152.05 o 
  -5  -3   1       70.69       77.93     25.49 o 
  -3  -3   1     1890.47     1715.16    127.64 o 
  -1  -3   1     7840.04    10378.86    367.27 o 
   1  -3   1     4986.69     6040.56    219.31 o 
   3  -3   1     2096.87     1689.74    104.86 o 
   5  -3   1     2152.93     2117.60     71.87 o 
   7  -3   1      626.57      668.36     55.74 o 
   9  -3   1     2791.76     2859.57    124.57 o 
  11  -3   1      132.52      166.03     53.65 o 
  13  -3   1       21.25      -25.06    101.44 o 
 -14  -2   1       17.82      -12.07     87.39 o 
 -12  -2   1      591.37      638.79     61.12 o 
 -10  -2   1     2677.33     2475.84    107.29 o 
  -8  -2   1      162.00      155.96     33.07 o 
  -6  -2   1     1268.92     1301.70     80.30 o 
  -4  -2   1     5514.22     5133.81    176.80 o 
  -2  -2   1     2026.65     2088.55    112.51 o 
   0  -2   1    23588.16    35146.84   1235.37 o 
   2  -2   1     1963.79     1779.54     66.87 o 
   4  -2   1     1102.23     1101.16     51.39 o 
   6  -2   1     3087.39     3165.11     97.61 o 
   8  -2   1     2181.48     2028.17    154.17 o 
  10  -2   1      178.13      220.42     60.14 o 
  12  -2   1      364.49      386.33     81.02 o 
  14  -2   1       39.28      -12.53     83.29 o 
 -15  -1   1       59.19      -19.97     83.37 o 
 -13  -1   1      937.51      905.38    108.81 o 
 -11  -1   1      314.03      277.70     43.70 o 
  -9  -1   1      817.63      804.27     55.47 o 
  -7  -1   1     1759.78     1667.89     61.75 o 
  -5  -1   1      835.92      771.70     23.78 o 
  -3  -1   1    33941.55    35516.20   1170.19 o 
  -1  -1   1     6295.65     6285.22    302.88 o 
   1  -1   1     2042.64     2004.96    109.16 o 
   3  -1   1    10774.52    11410.50    318.50 o 
   5  -1   1     3074.79     3221.04     94.89 o 
   7  -1   1      253.85      242.59     19.34 o 
   9  -1   1     3273.49     3229.44    182.08 o 
  11  -1   1      320.37      325.28     71.98 o 
  13  -1   1       24.46       12.76     79.88 o 
 -14   0   1       15.38       97.34     91.12 o 
 -12   0   1      149.68      106.07     59.76 o 
 -10   0   1     1528.17     1700.01     73.62 o 
  -8   0   1       91.72       48.87     31.21 o 
  -6   0   1     8115.44     9219.95    310.29 o 
  -4   0   1     6814.12     7781.98    260.68 o 
  -2   0   1      867.56     1016.09     55.58 o 
   2   0   1     8561.67     9386.74    231.95 o 
   4   0   1      569.84      536.20     18.86 o 
   6   0   1     6903.46     6773.48    157.46 o 
   8   0   1      129.82      104.03     19.13 o 
  10   0   1      222.71      236.46     41.51 o 
  12   0   1      917.18     1008.72    109.49 o 
  14   0   1       71.50       39.64     87.39 o 
 -15   1   1       37.85       36.45     96.96 o 
 -13   1   1      802.90      995.66    111.92 o 
 -11   1   1      272.34      390.43     74.87 o 
  -9   1   1      888.63     1016.80     74.71 o 
  -7   1   1     1775.50     1870.14    102.13 o 
  -5   1   1      819.76      872.51     59.07 o 
  -3   1   1    31992.34    37528.41   1653.59 o 
  -1   1   1     4470.81     4720.05    777.10 o 
   1   1   1     2359.58     2510.91    134.24 o 
   3   1   1    11128.71    12311.46    418.91 o 
   5   1   1     2867.53     3008.65    115.13 o 
   7   1   1      336.38      372.93     36.83 o 
   9   1   1     3671.15     3613.92     91.91 o 
  11   1   1      354.82      413.05     43.48 o 
  13   1   1       17.45       37.13     80.64 o 
 -14   2   1       25.31        8.05     84.21 o 
 -12   2   1      582.58      892.93    104.55 o 
 -10   2   1     2873.38     3189.04    183.14 o 
  -8   2   1      171.37      224.90     56.26 o 
  -6   2   1      763.56      781.62     65.30 o 
  -4   2   1     5385.98     5537.62    255.43 o 
  -2   2   1     2059.78     1891.76    322.32 o 
   0   2   1    22957.70    35757.43   1878.42 o 
   4   2   1      884.85      894.11     71.98 o 
   6   2   1     2859.35     3163.11    265.75 o 
   8   2   1     2117.33     2219.39     96.63 o 
  10   2   1      152.95      177.03     44.10 o 
  12   2   1      296.07      407.53     48.18 o 
  14   2   1       32.03       -0.15     86.03 o 
 -13   3   1      810.31     1008.57    116.63 o 
 -11   3   1       46.37       60.76     47.37 o 
  -9   3   1     1015.07      967.01     62.55 o 
  -7   3   1      888.75      935.45     77.07 o 
  -5   3   1       68.01      100.04     21.37 o 
  -3   3   1     1757.72     1646.51     82.08 o 
  -1   3   1     6963.56    10054.51    549.12 o 
   1   3   1     5443.60     6151.14    399.88 o 
   3   3   1     2996.13     3187.60    190.89 o 
   5   3   1     2570.12     2524.52     97.57 o 
   7   3   1      479.85      509.83     46.53 o 
   9   3   1     2759.64     2712.39    118.10 o 
  11   3   1      150.95      199.14     53.07 o 
  13   3   1       21.40       30.61     45.09 o 
 -12   4   1      326.36      507.24     70.42 o 
 -10   4   1      446.14      604.12    125.59 o 
  -8   4   1      167.65      173.17     41.58 o 
  -6   4   1     3939.62     3381.98    171.60 o 
  -4   4   1     6049.74     5807.68    531.77 o 
  -2   4   1       57.02       54.58     22.37 o 
   0   4   1     3220.59     3891.92    243.81 o 
   2   4   1     2699.35     2675.58    213.59 o 
   4   4   1      174.78      179.22     23.10 o 
   6   4   1     3976.79     3957.19    152.20 o 
   8   4   1     1779.18     1655.42    122.82 o 
  10   4   1      113.64      128.29     51.29 o 
  12   4   1      385.18      377.88     65.22 o 
 -11   5   1      275.97      379.81     99.05 o 
  -9   5   1      935.01      822.20    102.62 o 
  -7   5   1     2544.35     2277.58    104.90 o 
  -5   5   1      571.13      539.33     62.26 o 
  -3   5   1      907.26      893.22     51.39 o 
  -1   5   1      874.85      995.31     59.19 o 
   1   5   1     1539.83     1597.60     67.32 o 
   3   5   1     2671.49     2895.84    143.38 o 
   5   5   1      969.15      893.08     65.83 o 
   7   5   1      162.23      156.58     45.17 o 
   9   5   1      112.28      129.89     53.86 o 
  11   5   1      462.14      572.81    111.46 o 
 -10   6   1       66.92      138.42    102.28 o 
  -8   6   1       55.17       87.39     89.29 o 
  -6   6   1      732.05      678.80     61.89 o 
  -4   6   1      375.50      416.45     54.97 o 
  -2   6   1      765.97      788.27     87.20 o 
   0   6   1     1945.04     2059.57    105.15 o 
   2   6   1     1270.99     1248.07    147.00 o 
   4   6   1       92.61      142.67     77.30 o 
   6   6   1      320.99      464.39     99.47 o 
   8   6   1       72.71        8.35     88.53 o 
  10   6   1      728.80      817.61    130.98 o 
  -9   7   1       90.47      146.85    109.34 o 
  -7   7   1      137.70      190.51     99.77 o 
  -5   7   1      112.52       72.06     94.00 o 
  -3   7   1      248.72      305.16     96.81 o 
  -1   7   1      729.16      690.04     71.01 o 
   1   7   1      319.70      338.86     63.41 o 
   3   7   1      565.77      665.22    113.36 o 
   5   7   1      116.79       73.73     94.53 o 
   7   7   1      509.23      555.73    118.22 o 
   9   7   1       57.48      131.28    100.76 o 
  -6   8   1      214.70      172.97    112.60 o 
  -4   8   1     1012.44      982.22    148.67 o 
  -2   8   1       13.21     -119.21    102.05 o 
   0   8   1      279.98      267.96     72.51 o 
   2   8   1       29.13      -14.12     91.95 o 
   4   8   1       56.93       48.90    105.16 o 
   6   8   1       29.45      -77.98    102.13 o 
  -1   9   1       99.88      140.01    136.07 o 
   1   9   1      202.78      222.78    113.97 o 
  -6  -8   2       23.31       95.52    101.21 o 
  -4  -8   2      146.89      314.80     97.65 o 
  -2  -8   2       22.59      -11.39     80.49 o 
   4  -8   2       29.75       -5.77     80.03 o 
   6  -8   2      252.64      212.91    100.53 o 
  -9  -7   2      104.72      132.80    101.75 o 
  -7  -7   2      382.38      465.52    103.34 o 
  -5  -7   2      187.44      164.77     85.04 o 
  -3  -7   2      736.18      922.77    116.55 o 
  -1  -7   2      208.08      193.79     56.99 o 
   1  -7   2      285.95      304.51     47.85 o 
   3  -7   2      211.82      173.88     70.31 o 
   5  -7   2      365.24      316.02     86.26 o 
   7  -7   2       80.85       52.09     86.26 o 
 -10  -6   2      397.85      291.49     99.47 o 
  -8  -6   2       24.92      -13.82     76.84 o 
  -6  -6   2      289.02      292.86     80.94 o 
  -4  -6   2     1712.55     1990.34    156.26 o 
  -2  -6   2      685.32      708.34    138.72 o 
   0  -6   2      660.03      659.01     97.19 o 
   2  -6   2     1868.21     2056.40     98.18 o 
   4  -6   2      156.09       72.97     57.86 o 
   6  -6   2      403.24      373.57     79.65 o 
   8  -6   2      393.26      338.87     82.69 o 
  10  -6   2      141.89      254.97    101.21 o 
 -11  -5   2      300.81      380.74     68.12 o 
  -9  -5   2       45.08       70.46     53.46 o 
  -7  -5   2      513.31      561.24     54.01 o 
  -5  -5   2      478.64      533.25     71.37 o 
  -3  -5   2     2338.94     2389.07    115.94 o 
  -1  -5   2     2831.79     2929.18    174.90 o 
   1  -5   2      828.21      830.07     58.27 o 
   3  -5   2     1759.67     1816.10     85.31 o 
   5  -5   2     4754.92     4492.75    255.65 o 
   7  -5   2      597.59      589.06     81.70 o 
   9  -5   2      622.10      582.58    108.28 o 
  11  -5   2       74.63       13.74    101.06 o 
 -12  -4   2      783.39      921.80     81.34 o 
 -10  -4   2     1006.41     1043.93     77.83 o 
  -8  -4   2      529.18      593.61     55.86 o 
  -6  -4   2      107.63      222.52     55.69 o 
  -4  -4   2     1156.89     1051.18    105.78 o 
  -2  -4   2      479.05      543.40     42.65 o 
   0  -4   2     5784.67     7507.20    885.22 o 
   2  -4   2     2478.85     2733.75    112.26 o 
   4  -4   2       90.44       61.37     27.60 o 
   6  -4   2      668.06      650.81     55.26 o 
   8  -4   2     1510.46     1287.02     77.12 o 
  10  -4   2        7.48      -14.13     61.12 o 
  12  -4   2       69.42      153.23    103.42 o 
 -13  -3   2      327.69      376.20     70.16 o 
 -11  -3   2      306.78      362.54     54.58 o 
  -9  -3   2      249.01      263.48     42.40 o 
  -7  -3   2     3015.93     3041.06    119.14 o 
  -5  -3   2      315.87      387.73     60.82 o 
  -3  -3   2     6892.16     7404.47    203.29 o 
  -1  -3   2     3796.30     4776.39    179.68 o 
   1  -3   2     5311.19     6344.30    453.75 o 
   3  -3   2    10469.97    11523.03    404.65 o 
   5  -3   2     1955.73     1653.66     58.12 o 
   7  -3   2      132.13      102.40     32.82 o 
   9  -3   2      666.70      694.16     61.56 o 
  11  -3   2      258.71      261.96     90.13 o 
  13  -3   2       52.85       58.01    101.37 o 
 -14  -2   2       85.99      138.19     89.52 o 
 -12  -2   2       10.33       56.36     46.44 o 
 -10  -2   2      487.59      594.13     83.67 o 
  -8  -2   2      103.57      100.84     33.83 o 
  -6  -2   2     3637.05     4206.76    189.71 o 
  -4  -2   2     4091.46     3976.41    139.46 o 
  -2  -2   2     7599.77     8536.74    290.44 o 
   0  -2   2     4017.11     4814.45    253.45 o 
   2  -2   2    15469.16    17009.33   1016.73 o 
   4  -2   2      204.54      193.60     18.88 o 
   6  -2   2    11125.52    11680.79    331.18 o 
   8  -2   2       28.97       26.20     51.25 o 
  10  -2   2       76.93      135.53     59.60 o 
  12  -2   2      648.15      732.26    107.36 o 
 -15  -1   2       12.33       81.62     96.28 o 
 -13  -1   2      613.67      688.91     98.94 o 
 -11  -1   2      333.70      325.02     74.56 o 
  -9  -1   2       95.95      157.46     88.08 o 
  -7  -1   2     5846.74     6271.13    218.38 o 
  -5  -1   2     4500.54     4799.07    166.58 o 
  -3  -1   2    12601.83    12859.42    426.96 o 
   1  -1   2      750.65      823.00     48.52 o 
   3  -1   2     6740.54     6542.41    599.73 o 
   5  -1   2     2247.19     2295.25     91.66 o 
   7  -1   2     1242.63     1215.49     67.99 o 
   9  -1   2     3041.89     2817.82    109.63 o 
  11  -1   2      122.89      152.69     68.49 o 
  13  -1   2       40.34       47.61     86.41 o 
 -14   0   2        2.57       48.29     85.95 o 
 -12   0   2      373.09      421.33     81.02 o 
 -10   0   2      677.53      846.46     86.64 o 
  -8   0   2      850.51      768.09    164.43 o 
  -6   0   2      145.16      169.17     59.95 o 
  -4   0   2    72561.80    74996.04   2464.11 o 
  -2   0   2      377.01      458.61     29.38 o 
   0   0   2      335.75      330.83     27.41 o 
   2   0   2     2304.93     2206.17     81.06 o 
   4   0   2      182.24      263.37     24.85 o 
   6   0   2     6658.71     6899.05    201.75 o 
   8   0   2     3177.59     3073.18     99.96 o 
  10   0   2       14.10        9.30     39.82 o 
  12   0   2      185.51      221.79     77.14 o 
  14   0   2       73.35      112.38     91.27 o 
 -15   1   2       18.70        7.06     80.64 o 
 -13   1   2      740.55      999.76    113.44 o 
 -11   1   2      329.35      390.73     79.88 o 
  -9   1   2      109.70      172.82     59.23 o 
  -7   1   2     7170.13     8407.75    286.17 o 
  -5   1   2     4942.88     5723.49    265.68 o 
  -3   1   2    10082.72    11404.62    508.96 o 
  -1   1   2    39174.04    43680.83   2155.34 o 
   1   1   2      649.62      659.24     25.48 o 
   3   1   2     7318.75     6884.44    290.09 o 
   5   1   2     2530.19     2426.75     86.21 o 
   7   1   2     1206.40     1234.15     41.10 o 
   9   1   2     2588.50     2452.10     92.50 o 
  11   1   2       55.07       95.05     49.50 o 
  13   1   2       46.36       -6.38     78.28 o 
 -14   2   2       54.78       47.38     89.14 o 
 -12   2   2        1.23       23.16     75.63 o 
 -10   2   2      430.28      611.08     82.99 o 
  -8   2   2       86.81       90.74     51.02 o 
  -6   2   2     3323.34     3315.16    164.54 o 
  -4   2   2     4110.25     3786.83    179.35 o 
  -2   2   2     7403.10     7540.62   1185.75 o 
   0   2   2     4667.13     5717.34    298.18 o 
   2   2   2    16080.16    17339.40    597.60 o 
   4   2   2      201.86      197.48     22.82 o 
   6   2   2    11498.44    11687.01    402.47 o 
   8   2   2       86.10       71.47     31.60 o 
  10   2   2       87.45       96.48     29.12 o 
  12   2   2      726.01      852.99     58.93 o 
 -13   3   2      230.91      271.37     90.36 o 
 -11   3   2      389.16      539.11     62.07 o 
  -9   3   2      235.28      294.23     64.84 o 
  -7   3   2     3184.97     3000.28    157.55 o 
  -5   3   2      466.63      491.64     50.80 o 
  -3   3   2     6254.01     6830.69    283.07 o 
  -1   3   2     4377.75     5461.61    288.99 o 
   1   3   2     5581.24     7341.14    249.77 o 
   3   3   2    10191.86    11179.55    392.05 o 
   5   3   2     1558.40     1471.79     70.86 o 
   7   3   2      129.69      128.98     34.86 o 
   9   3   2      788.54      731.91     61.77 o 
  11   3   2      230.20      226.67     35.21 o 
  13   3   2       49.14       37.65     78.48 o 
 -12   4   2      856.90      947.52     78.85 o 
 -10   4   2     1032.85      996.50     95.14 o 
  -8   4   2      556.80      616.55     70.84 o 
  -6   4   2       46.11       84.13     42.60 o 
  -4   4   2      892.10      928.07     51.24 o 
  -2   4   2      507.80      557.52     50.38 o 
   0   4   2     6143.73     8180.31    289.21 o 
   2   4   2     2585.14     3047.93    293.96 o 
   4   4   2      123.31      104.42     29.27 o 
   6   4   2      824.46      801.84     56.94 o 
   8   4   2     1340.66     1153.01     71.48 o 
  10   4   2        7.45       -7.23     44.93 o 
  12   4   2       51.33       77.49     35.63 o 
 -11   5   2      234.34      230.08     53.91 o 
  -9   5   2       57.51       72.34     48.68 o 
  -7   5   2      333.07      378.74     63.86 o 
  -5   5   2      605.32      604.17     64.31 o 
  -3   5   2     2564.28     2315.63    181.70 o 
  -1   5   2     2749.47     2953.05    188.38 o 
   1   5   2      743.66      860.43     88.53 o 
   3   5   2     1623.23     1603.78    132.12 o 
   5   5   2     4767.75     4219.25    264.61 o 
   7   5   2      681.90      837.81    109.95 o 
   9   5   2      817.66      731.88    109.87 o 
  11   5   2       88.13      111.69     88.00 o 
 -10   6   2      300.71      275.19     66.48 o 
  -8   6   2       39.47       67.36     62.22 o 
  -6   6   2      244.07      197.72     65.53 o 
  -4   6   2     1871.97     1874.02    122.17 o 
  -2   6   2      747.55      720.12     57.13 o 
   0   6   2      609.70      703.18     90.66 o 
   2   6   2     2028.62     1906.59    152.77 o 
   4   6   2      123.33      117.16     65.75 o 
   6   6   2      255.21      250.49     90.74 o 
   8   6   2      434.48      495.82    110.40 o 
  10   6   2      163.89      286.56    117.08 o 
  -9   7   2      107.48       47.91    104.71 o 
  -7   7   2      400.12      318.07     92.18 o 
  -5   7   2      147.84      103.42     94.15 o 
  -3   7   2      696.90      700.53    117.84 o 
  -1   7   2      326.80      294.37     59.23 o 
   1   7   2      314.96      395.02     67.24 o 
   3   7   2      323.40      312.91     97.04 o 
   5   7   2      384.17      425.21    101.59 o 
   7   7   2       84.32       85.34     86.64 o 
  -6   8   2       27.95       30.22    110.17 o 
  -4   8   2       67.70       30.90    111.54 o 
  -2   8   2       32.01       34.93    110.55 o 
   0   8   2      628.23      674.79     93.66 o 
   2   8   2      415.12      470.76    111.08 o 
   4   8   2       24.95       52.85    103.87 o 
   6   8   2      264.42      351.71    121.34 o 
  -1   9   2      199.50      184.28    150.80 o 
   1   9   2      141.65      225.89    108.81 o 
  -6  -8   3       17.53       -0.68     99.62 o 
  -4  -8   3       46.00       56.87     95.67 o 
   0  -8   3      131.07      133.18     80.41 o 
   2  -8   3      202.36      148.52     77.90 o 
   4  -8   3      208.91       87.62     87.02 o 
  -9  -7   3       10.87       -3.87     99.32 o 
  -7  -7   3       83.79      141.61     96.28 o 
  -5  -7   3      551.85      667.57    109.87 o 
  -3  -7   3      360.05      481.55     94.08 o 
  -1  -7   3     1721.67     1841.10    332.53 o 
   1  -7   3      219.55      178.64     46.69 o 
   3  -7   3      308.06      282.84     76.99 o 
   5  -7   3      446.74      489.97     94.91 o 
   7  -7   3       78.43      135.15     84.05 o 
 -10  -6   3      152.38      155.58    100.30 o 
  -8  -6   3      273.98      268.87     90.43 o 
  -6  -6   3      431.25      299.24     85.72 o 
  -4  -6   3      727.27      973.80    120.35 o 
  -2  -6   3      274.19      280.64    121.34 o 
   0  -6   3      380.95      403.76     65.57 o 
   2  -6   3     2145.59     2123.32    103.04 o 
   4  -6   3      382.56      332.65     70.61 o 
   6  -6   3     1525.99     1522.16    138.95 o 
   8  -6   3      775.19      820.42    112.22 o 
 -11  -5   3      506.00      580.92     75.46 o 
  -9  -5   3       76.20       71.90     51.08 o 
  -7  -5   3      886.23      744.78     57.14 o 
  -5  -5   3     1091.63     1302.65    122.70 o 
  -3  -5   3       91.69       79.00     31.81 o 
  -1  -5   3     1604.54     1688.17    122.06 o 
   1  -5   3     1209.00     1358.86    148.78 o 
   3  -5   3      424.40      515.42     43.59 o 
   5  -5   3     2373.15     2377.28    161.12 o 
   7  -5   3      805.50      628.47     88.00 o 
  11  -5   3      151.03      120.65    100.08 o 
 -12  -4   3      174.17      181.01     60.71 o 
 -10  -4   3      357.00      440.89     58.97 o 
  -8  -4   3     1216.94     1391.85    180.86 o 
  -6  -4   3      726.17      691.96     51.60 o 
  -4  -4   3      314.16      296.52     61.54 o 
  -2  -4   3      467.21      548.22     64.69 o 
   0  -4   3     2322.32     2595.27    166.82 o 
   2  -4   3     6386.57     6433.51    336.82 o 
   4  -4   3      660.23      618.98     47.91 o 
   6  -4   3      738.67      720.50     91.57 o 
   8  -4   3      155.23      180.33     84.81 o 
  10  -4   3       40.12       25.51     84.97 o 
  12  -4   3      131.62       66.67    103.19 o 
 -13  -3   3      297.63      336.92     62.68 o 
 -11  -3   3      576.80      634.42     62.43 o 
  -9  -3   3      133.32      127.71     39.35 o 
  -7  -3   3      807.53      828.32     54.91 o 
  -5  -3   3     5251.91     5869.49    381.01 o 
  -3  -3   3     6479.90     7177.15    342.94 o 
  -1  -3   3     6591.54     7531.34    267.63 o 
   1  -3   3     2431.05     2482.27     94.05 o 
   3  -3   3     1085.93     1025.38    107.06 o 
   5  -3   3     3776.67     3241.11    127.21 o 
   7  -3   3      239.43      226.04     58.47 o 
   9  -3   3      149.90      166.82     71.91 o 
  11  -3   3      131.59      147.91     88.53 o 
  13  -3   3       28.92      134.17    101.67 o 
 -14  -2   3      159.26      238.34     91.87 o 
 -12  -2   3      275.05      251.21     53.32 o 
 -10  -2   3     1315.37     1379.00     75.01 o 
  -8  -2   3     2026.36     1876.88     97.00 o 
  -6  -2   3      125.57      178.27     39.83 o 
  -4  -2   3    13484.48    13118.33    839.44 o 
   4  -2   3     5193.20     5112.45    265.11 o 
   6  -2   3      559.72      592.29     42.90 o 
   8  -2   3     2432.55     2338.93    136.37 o 
  10  -2   3       58.28       44.72     70.08 o 
  12  -2   3      356.21      392.25     95.14 o 
 -15  -1   3        6.61       48.14     96.20 o 
 -13  -1   3       21.94       54.44     75.17 o 
 -11  -1   3      272.45      282.31     52.47 o 
  -9  -1   3      514.70      525.15     46.01 o 
  -7  -1   3    13372.25    14513.65    486.67 o 
  -5  -1   3     2410.29     2395.14     89.24 o 
  -3  -1   3     7892.89     8201.12    274.14 o 
   1  -1   3      386.72      398.71     42.44 o 
   3  -1   3     5021.03     5015.27    253.83 o 
   5  -1   3     3995.87     4133.99    158.36 o 
   7  -1   3      416.83      466.15     41.55 o 
   9  -1   3      456.93      446.17     71.15 o 
  11  -1   3      708.45      802.27     98.25 o 
  13  -1   3      101.59      179.42     84.21 o 
 -14   0   3      650.82      677.82    106.53 o 
 -12   0   3       55.14       32.57     70.69 o 
 -10   0   3     1883.25     2064.75    130.90 o 
  -8   0   3      766.65      729.68    108.54 o 
  -6   0   3     1516.22     1689.38     68.74 o 
  -4   0   3    45155.70    47296.38   1842.62 o 
  -2   0   3    10882.74    10451.53    533.06 o 
   0   0   3     1353.70     1264.45     76.54 o 
   2   0   3    26542.29    27122.91    896.12 o 
   4   0   3      185.61      219.59     19.36 o 
   6   0   3      390.80      386.89     28.19 o 
   8   0   3      473.99      479.23     35.67 o 
  10   0   3      190.39      252.81     47.93 o 
  12   0   3      491.85      593.54     94.76 o 
 -15   1   3        6.29       31.89     95.82 o 
 -13   1   3       16.60       57.33     82.46 o 
 -11   1   3      310.00      516.32     83.67 o 
  -9   1   3      481.03      630.22     74.11 o 
  -7   1   3    13053.99    14638.62    488.77 o 
  -5   1   3     1569.04     1567.12     60.34 o 
  -3   1   3     9126.87     9402.05    312.54 o 
  -1   1   3    13582.53    13643.63    678.13 o 
   1   1   3      423.66      471.29     34.59 o 
   3   1   3     5403.27     5375.52    171.28 o 
   5   1   3     4726.81     4561.66    106.18 o 
   7   1   3      338.97      321.47     24.60 o 
   9   1   3      458.28      455.24     40.94 o 
  11   1   3      731.31      798.40     70.21 o 
  13   1   3       90.19       42.29     79.65 o 
 -14   2   3      195.89      211.54     84.81 o 
 -12   2   3      281.34      334.70     86.71 o 
 -10   2   3     1516.41     1754.50    123.08 o 
  -8   2   3     2100.08     2209.85    128.32 o 
  -6   2   3      123.61      143.73     36.45 o 
  -4   2   3    13996.54    12428.60    557.63 o 
  -2   2   3     1339.09     1391.09     55.11 o 
   0   2   3     2307.72     2362.64     75.62 o 
   2   2   3      170.12      160.91     17.16 o 
   4   2   3     5381.97     5223.58    160.01 o 
   6   2   3      332.27      311.58     23.22 o 
   8   2   3     2334.35     2147.90     64.84 o 
  10   2   3       76.69       88.60     30.99 o 
  12   2   3      260.04      258.31     61.73 o 
 -13   3   3      272.41      374.18     97.95 o 
 -11   3   3      447.95      551.32     86.79 o 
  -9   3   3      173.73      184.13     62.57 o 
  -7   3   3      941.46      892.02     70.16 o 
  -5   3   3     5246.90     4349.70    208.43 o 
  -3   3   3     6917.77     6793.10    224.29 o 
  -1   3   3     6031.00     7385.21    417.31 o 
   1   3   3     1981.71     2092.06     83.62 o 
   3   3   3      909.46      832.10     45.28 o 
   5   3   3     3551.79     3387.45    131.65 o 
   7   3   3      297.27      331.78     41.83 o 
   9   3   3      229.13      267.96     29.77 o 
  11   3   3      180.93      195.47     42.01 o 
  13   3   3       21.65        7.55     49.33 o 
 -12   4   3      186.08      126.91     56.22 o 
 -10   4   3      441.98      426.57     77.90 o 
  -8   4   3     1421.77     1344.41     98.78 o 
  -6   4   3      799.27      571.37     64.16 o 
  -4   4   3      290.99      189.24     23.68 o 
  -2   4   3      491.36      459.01    130.22 o 
   0   4   3     2465.11     2647.31     99.99 o 
   2   4   3     6419.10     7248.46    325.51 o 
   4   4   3      750.78      762.85     48.70 o 
   6   4   3      583.58      585.92     53.07 o 
   8   4   3       90.60       83.36     39.32 o 
  10   4   3       59.95       77.19     29.53 o 
  12   4   3      146.21      127.25     53.40 o 
 -11   5   3      584.73      614.31     72.30 o 
  -9   5   3       75.75      115.41     66.36 o 
  -7   5   3      830.55      740.24     84.13 o 
  -5   5   3      971.87      892.25     79.73 o 
  -3   5   3       52.44       93.68     36.34 o 
  -1   5   3     1942.89     2129.29    136.83 o 
   1   5   3     1507.33     1545.55    119.13 o 
   3   5   3      250.80      297.04     72.36 o 
   5   5   3     1779.74     1746.08    143.96 o 
   7   5   3      715.81      742.36    107.44 o 
   9   5   3      250.70      202.20     78.28 o 
  11   5   3      148.13      135.67     44.15 o 
 -10   6   3      184.30      176.75     61.62 o 
  -8   6   3      204.00      168.11     71.53 o 
  -6   6   3      452.58      514.80     77.68 o 
  -4   6   3      628.66      723.00     88.91 o 
  -2   6   3      243.61      193.67     79.12 o 
   0   6   3      326.68      443.43     76.99 o 
   2   6   3     1855.06     1985.79    156.72 o 
   4   6   3      385.85      522.55     94.15 o 
   6   6   3     1597.00     1415.40    143.73 o 
   8   6   3      781.38      741.91    120.73 o 
  10   6   3      485.07      422.70    116.78 o 
  -9   7   3       17.37      -29.54    100.23 o 
  -7   7   3      163.00      114.50     83.67 o 
  -1   7   3     1602.12     1519.50    141.68 o 
   1   7   3      151.27      120.88     77.75 o 
   3   7   3      250.21      246.70     81.02 o 
   5   7   3      572.64      473.04    109.72 o 
   7   7   3      100.81       59.76    100.99 o 
  -6   8   3       20.13      -22.93    115.34 o 
  -4   8   3       83.36       63.93    119.29 o 
  -2   8   3      131.90      129.38    121.72 o 
   0   8   3      186.19      153.88     71.40 o 
   2   8   3      177.38      242.44    101.14 o 
   4   8   3      188.38       70.23    104.33 o 
  -6  -8   4       10.10       36.67    105.39 o 
  -4  -8   4      573.18      743.20    124.52 o 
   0  -8   4      182.78      190.81     92.33 o 
   2  -8   4       63.72       40.93     77.52 o 
   4  -8   4       76.90       46.17     89.22 o 
  -9  -7   4       48.86       32.04    100.68 o 
  -7  -7   4      817.30      823.99    127.18 o 
  -5  -7   4      374.17      480.25    103.87 o 
  -3  -7   4      327.41      371.83     90.43 o 
  -1  -7   4      151.22      183.60     80.94 o 
   1  -7   4      224.97      171.80     46.82 o 
   3  -7   4      146.81      111.62     72.44 o 
   5  -7   4      271.49      148.75     84.89 o 
 -10  -6   4       54.44       64.54    100.30 o 
  -8  -6   4      593.23      554.59    105.31 o 
  -6  -6   4       51.70       35.99     66.36 o 
  -4  -6   4      578.62      555.73     81.40 o 
  -2  -6   4      684.17      722.48     81.51 o 
   0  -6   4       93.76      116.68     38.87 o 
   2  -6   4      104.70       93.57     57.29 o 
   4  -6   4     1509.08     1382.30    126.27 o 
   6  -6   4      616.70      606.53     94.91 o 
 -13  -5   4       56.93      100.91    102.05 o 
 -11  -5   4      588.39      557.25    107.74 o 
  -9  -5   4       99.14      128.32     81.17 o 
  -7  -5   4      426.27      552.92     81.24 o 
  -5  -5   4      893.58      896.20    110.17 o 
  -3  -5   4      365.71      460.66     71.22 o 
  -1  -5   4     2468.19     2671.05    145.18 o 
   1  -5   4     1796.26     1866.26     90.03 o 
   3  -5   4     1317.97     1433.17     79.73 o 
   5  -5   4      475.87      340.16     63.25 o 
 -12  -4   4      126.48      105.94     58.85 o 
 -10  -4   4      371.71      393.69     58.36 o 
  -8  -4   4     1728.11     1875.18     91.80 o 
  -6  -4   4      101.28      120.49     34.51 o 
  -4  -4   4     5042.37     4870.52    175.45 o 
  -2  -4   4     4806.89     5533.59    291.42 o 
   0  -4   4      458.11      551.63     68.11 o 
   2  -4   4     1837.49     2013.06    108.62 o 
   4  -4   4     3997.74     3545.50    222.36 o 
   8  -4   4     1398.00     1110.62    100.38 o 
  10  -4   4      122.07       63.40     89.60 o 
 -13  -3   4      182.86      326.44     61.33 o 
 -11  -3   4      627.69      824.34     67.27 o 
  -9  -3   4       84.11      135.10     53.91 o 
  -7  -3   4     1936.33     2051.07    211.24 o 
  -5  -3   4     1152.05     1198.13    106.23 o 
  -3  -3   4     1297.35     1429.17    115.41 o 
  -1  -3   4     6474.13     7959.16    435.46 o 
   1  -3   4     4666.02     5379.38    307.97 o 
   3  -3   4       22.15       39.64     33.71 o 
   5  -3   4     3634.47     3453.46    135.27 o 
   7  -3   4      709.91      623.15     75.93 o 
   9  -3   4      874.24      868.48     91.65 o 
  11  -3   4      917.32      993.54    117.69 o 
 -14  -2   4      176.89      247.15     91.95 o 
 -12  -2   4       91.88       69.70     50.87 o 
 -10  -2   4     1694.78     1719.62     83.56 o 
  -8  -2   4      839.94      818.19     78.78 o 
  -6  -2   4     2727.09     2640.74    140.17 o 
  -4  -2   4     1815.79     1809.39     71.19 o 
  -2  -2   4     5875.32     6058.42    309.79 o 
   0  -2   4     3518.12     3980.23    217.16 o 
   2  -2   4    35384.89    39846.54   1991.33 o 
   4  -2   4     1324.42     1129.00    113.51 o 
   6  -2   4      486.84      545.98     45.80 o 
   8  -2   4      904.44      777.97     83.60 o 
  10  -2   4      189.96      259.15     78.44 o 
  12  -2   4      189.25      151.56     89.75 o 
 -15  -1   4       34.54        3.19     90.74 o 
 -13  -1   4      128.39      226.42     79.04 o 
  -9  -1   4      210.23      277.85     38.62 o 
  -7  -1   4     5012.98     4995.94    270.73 o 
  -5  -1   4     7544.33     7372.00    250.29 o 
  -3  -1   4       90.03      123.97     16.44 o 
  -1  -1   4    12504.65    12125.64    559.90 o 
   1  -1   4     8770.91     8856.80    447.98 o 
   3  -1   4     1437.26     1502.26     65.19 o 
   5  -1   4    10297.49    10506.46    346.02 o 
   7  -1   4      796.66      744.04     58.23 o 
   9  -1   4      223.68      222.92     49.12 o 
  11  -1   4      140.91       67.50     75.78 o 
  13  -1   4      244.28      159.68     93.77 o 
 -14   0   4        7.14       25.74     83.45 o 
 -12   0   4       56.30       27.87     63.70 o 
 -10   0   4       16.85      146.54     64.16 o 
  -8   0   4      657.04      747.94    135.23 o 
  -6   0   4        1.48       -7.24     18.81 o 
  -4   0   4     1705.83     1821.60     69.26 o 
  -2   0   4      891.19      737.17     34.71 o 
   0   0   4     3156.13     2891.62    156.49 o 
   2   0   4     2700.87     2395.39     75.51 o 
   4   0   4     2860.98     2790.16     89.26 o 
   6   0   4     3552.82     3367.54    107.46 o 
   8   0   4     3694.47     3235.76    128.51 o 
  10   0   4      178.56      165.87     48.01 o 
  12   0   4      373.85      525.13     96.73 o 
 -15   1   4       25.70       10.02     97.65 o 
 -13   1   4      101.92      156.64     77.60 o 
  -9   1   4      205.31      301.59     62.49 o 
  -7   1   4     4117.66     4580.27    162.35 o 
  -5   1   4     8036.24     8185.23    291.15 o 
  -3   1   4       81.94       91.20     17.47 o 
  -1   1   4    12302.70    10850.41    600.26 o 
   1   1   4     8905.76     8874.81    297.06 o 
   3   1   4     1169.99     1364.31     60.80 o 
   5   1   4     9891.45     9827.14    288.82 o 
   7   1   4      827.40      779.96     45.61 o 
   9   1   4      270.39      250.67     43.70 o 
  11   1   4      101.60      141.46     53.07 o 
  13   1   4      247.50      247.99     95.60 o 
 -14   2   4      163.37      280.79    101.90 o 
 -12   2   4      113.67       51.25     77.52 o 
 -10   2   4     1441.25     1460.50    112.07 o 
  -8   2   4      681.53      729.15     75.09 o 
  -6   2   4     2679.84     2479.25    129.99 o 
  -4   2   4     1178.63     1009.25     56.72 o 
  -2   2   4     5602.57     5818.44    218.39 o 
   0   2   4     3661.04     3865.41    355.96 o 
   2   2   4    35828.28    39049.76    903.47 o 
   4   2   4     1031.22      856.56     41.92 o 
   6   2   4      420.27      466.96     28.85 o 
   8   2   4      988.86      931.89     42.97 o 
  10   2   4      139.50       97.08     48.70 o 
  12   2   4      234.34      230.08     65.93 o 
 -13   3   4      242.92      369.93     97.65 o 
 -11   3   4      789.68      880.33     97.57 o 
  -9   3   4       79.75       96.51     62.11 o 
  -7   3   4     1469.01     1339.47     92.86 o 
  -5   3   4      878.37      693.96     39.27 o 
  -3   3   4     1268.84     1284.51    104.91 o 
  -1   3   4     7488.42     8049.74    432.56 o 
   1   3   4     5203.59     5729.03    330.96 o 
   3   3   4       33.64       25.01     15.60 o 
   5   3   4     3881.23     3627.36    106.62 o 
   7   3   4      818.82      687.56     43.48 o 
   9   3   4      774.78      720.34     42.51 o 
  11   3   4      834.78      829.96     55.19 o 
 -12   4   4      105.52      108.20     74.64 o 
 -10   4   4      279.99      284.66     72.44 o 
  -8   4   4     1486.87     1258.76     97.65 o 
  -6   4   4      110.00       74.34     47.76 o 
  -4   4   4     4956.87     4759.09    363.51 o 
  -2   4   4     4766.87     5006.39    138.11 o 
   0   4   4      372.03      407.51     61.50 o 
   2   4   4     1802.88     1834.84    136.98 o 
   4   4   4     3991.42     3202.63    214.96 o 
   6   4   4      319.91      282.04     31.97 o 
   8   4   4     1448.34     1195.53     98.86 o 
  10   4   4      115.42       71.87     45.77 o 
 -13   5   4       60.71       62.95     61.77 o 
 -11   5   4      480.53      324.98     83.37 o 
  -9   5   4      102.68      141.08     76.31 o 
  -7   5   4      632.42      673.95     82.16 o 
  -5   5   4     1041.07      937.22     84.55 o 
  -3   5   4      382.43      340.52     27.45 o 
  -1   5   4     2117.18     2278.27    165.15 o 
   1   5   4     2004.24     1828.31    137.13 o 
   3   5   4     1424.78     1564.22    128.02 o 
   5   5   4      812.82      670.15     90.13 o 
   7   5   4      597.36      476.08     94.23 o 
   9   5   4      141.47      131.03     40.69 o 
 -10   6   4       76.73       12.22     79.57 o 
  -8   6   4      675.99      537.35     93.70 o 
  -6   6   4       52.28       91.19     75.78 o 
  -4   6   4      632.31      583.50     58.40 o 
  -2   6   4      850.84      739.17    102.01 o 
   0   6   4       69.04       40.93     64.24 o 
   2   6   4       26.43       24.45     70.01 o 
   4   6   4     1635.07     1563.16    142.98 o 
   6   6   4      716.97      718.37    116.17 o 
   8   6   4       83.68      140.22     59.83 o 
  -7   7   4      663.20      694.07    109.87 o 
  -5   7   4      260.41      238.95     94.61 o 
  -3   7   4      312.31      283.96     61.86 o 
  -1   7   4      116.53       43.17     55.29 o 
   1   7   4      257.89      231.74     85.80 o 
   3   7   4      197.50      208.20     93.85 o 
   5   7   4      177.00      145.41     83.90 o 
   7   7   4      119.43      100.61    104.78 o 
  -2   8   4      494.86      509.26    101.82 o 
   0   8   4      166.70      200.38     91.72 o 
   2   8   4       79.74      160.21     97.42 o 
   4   8   4      108.56       -0.68    104.10 o 
  -6  -8   5       83.91      148.97    106.45 o 
  -4  -8   5       19.75       70.39    100.08 o 
  -2  -8   5      298.01      288.30     95.52 o 
   0  -8   5       95.62      130.67     82.54 o 
  -9  -7   5       76.64      115.26    106.91 o 
  -7  -7   5      643.02      710.47    126.19 o 
  -5  -7   5      661.40      808.57    113.89 o 
  -3  -7   5      157.53      138.80     82.08 o 
  -1  -7   5       17.45      107.06     73.12 o 
   1  -7   5      677.50      639.33     93.17 o 
 -10  -6   5       96.53       55.73    104.10 o 
  -8  -6   5      181.57      196.58     84.13 o 
  -6  -6   5      115.49      114.43     82.23 o 
  -4  -6   5      709.00      855.42    101.75 o 
  -2  -6   5     3328.22     3774.31    224.37 o 
   0  -6   5      119.64      157.63     70.16 o 
   2  -6   5      177.02      203.34     67.73 o 
 -13  -5   5       15.45      -37.36     99.92 o 
 -11  -5   5      121.67      109.87     90.28 o 
  -9  -5   5       22.18      123.54     86.64 o 
  -7  -5   5      481.66      409.03     82.92 o 
  -5  -5   5     1187.70     1198.78    121.11 o 
  -3  -5   5      354.65      501.44     74.94 o 
  -1  -5   5     1005.27     1279.49    108.12 o 
   1  -5   5     7239.54     7910.42    394.76 o 
   3  -5   5     1151.17     1217.07     99.54 o 
 -12  -4   5      182.53      295.93     65.88 o 
 -10  -4   5      375.46      416.08     58.46 o 
  -8  -4   5      119.23      183.90     41.02 o 
  -6  -4   5      520.08      569.58     50.65 o 
  -4  -4   5      516.73      515.33     67.35 o 
  -2  -4   5     1538.47     1781.31    124.52 o 
   0  -4   5      856.05      919.28     85.12 o 
   2  -4   5     1605.54     1733.09    113.44 o 
   4  -4   5      498.01      513.51     63.33 o 
  10  -4   5       73.88       54.67     93.24 o 
 -13  -3   5      231.82      269.17     60.20 o 
 -11  -3   5      233.04      283.75     51.07 o 
  -9  -3   5      722.39      737.10     57.46 o 
  -7  -3   5     3287.13     3243.61    124.83 o 
  -5  -3   5     3562.41     3523.33    299.28 o 
  -3  -3   5        1.27        1.08     14.35 o 
  -1  -3   5     5559.56     6370.49    327.26 o 
   3  -3   5      171.25      132.80     44.95 o 
   5  -3   5     1867.36     1907.88    127.87 o 
   7  -3   5      723.54      635.23     77.37 o 
   9  -3   5      163.14      131.89     76.84 o 
  11  -3   5      112.40      166.13     84.51 o 
 -14  -2   5      111.00      172.51     87.09 o 
 -12  -2   5      272.50      289.46     52.28 o 
 -10  -2   5      618.55      589.62     62.49 o 
  -8  -2   5     2929.33     2769.02    109.52 o 
  -6  -2   5       42.86       52.38     25.05 o 
  -4  -2   5     6634.97     6620.95    226.64 o 
  -2  -2   5     1833.87     1809.40    115.72 o 
   0  -2   5     5738.74     6117.57    319.28 o 
   2  -2   5     4688.66     4986.22    270.92 o 
   4  -2   5     2513.69     2090.17    206.03 o 
   6  -2   5      574.42      546.48     48.29 o 
   8  -2   5     1455.63     1258.87     75.68 o 
  10  -2   5      343.57      270.16     81.47 o 
  12  -2   5        3.25      -39.56     72.97 o 
 -15  -1   5      151.05      251.40     97.19 o 
 -13  -1   5       60.63       99.47     77.90 o 
 -11  -1   5     2736.92     2732.93    159.38 o 
  -9  -1   5      276.00      316.47     40.34 o 
  -7  -1   5      473.83      463.75     37.05 o 
  -5  -1   5     5051.06     4940.70    171.48 o 
  -3  -1   5      396.57      413.41     28.40 o 
  -1  -1   5    10172.00     9170.39    464.39 o 
   1  -1   5     1077.28      955.19     75.32 o 
   3  -1   5       51.30       33.20     21.36 o 
   5  -1   5     2140.58     1933.40     84.17 o 
   7  -1   5     1126.43     1133.66     69.65 o 
   9  -1   5      161.32      165.10     49.63 o 
  11  -1   5      599.49      697.26     98.94 o 
 -14   0   5      250.61      254.14     96.35 o 
 -12   0   5        4.59      -15.79     72.06 o 
 -10   0   5     1952.08     1925.57    120.42 o 
  -8   0   5    14242.83    14715.03    493.91 o 
  -6   0   5     2747.91     2620.83     99.00 o 
  -4   0   5      814.16      681.53     37.62 o 
  -2   0   5    16649.38    14476.88    723.46 o 
   0   0   5     1699.74     1390.73     92.41 o 
   2   0   5     9912.68    10190.85    344.32 o 
   4   0   5     1809.05     1789.53     65.38 o 
   6   0   5     1060.74     1043.70     52.39 o 
   8   0   5     1010.26     1107.18     73.51 o 
  10   0   5     2350.35     2480.27    118.77 o 
  12   0   5      483.01      514.42     98.33 o 
 -15   1   5      159.03      287.17    108.43 o 
 -13   1   5       84.92       31.36     88.00 o 
 -11   1   5     3125.83     3509.08    195.52 o 
  -9   1   5      264.01      310.48     64.84 o 
  -7   1   5      317.70      317.46     48.59 o 
  -5   1   5     4659.00     4406.90    165.34 o 
  -3   1   5      312.12      324.52     26.75 o 
  -1   1   5    10391.58    10046.16    507.06 o 
   1   1   5     1266.21     1164.06     58.31 o 
   3   1   5       39.28       25.20     18.07 o 
   5   1   5     1978.92     1798.84     68.17 o 
   7   1   5     1109.79     1077.07     55.02 o 
   9   1   5      159.26      178.86     48.71 o 
  11   1   5      497.09      529.29     67.32 o 
 -14   2   5      167.23      201.74     88.61 o 
 -12   2   5      267.31      289.29     84.13 o 
 -10   2   5      470.32      498.48     79.65 o 
  -8   2   5     3274.28     3148.19    168.11 o 
  -6   2   5       88.02       83.91     19.77 o 
  -4   2   5     7092.72     6731.81    230.92 o 
  -2   2   5     2280.98     1991.70     82.19 o 
   0   2   5     5778.76     5827.46    323.08 o 
   2   2   5     4827.24     4872.27    285.59 o 
   4   2   5     2660.61     2424.27    144.71 o 
   6   2   5      636.50      625.13     40.41 o 
   8   2   5     1360.88     1191.17     62.48 o 
  10   2   5      486.44      492.89     62.27 o 
  12   2   5        3.27      -19.83     58.93 o 
 -13   3   5      191.72       70.23     73.96 o 
 -11   3   5      206.07      253.15     79.57 o 
  -9   3   5      777.99      695.97     83.37 o 
  -7   3   5     3325.78     2912.28    155.12 o 
  -5   3   5     3558.93     3040.45    159.60 o 
  -3   3   5       10.14        5.00     19.10 o 
  -1   3   5     5127.91     5339.06    657.59 o 
   1   3   5     2486.96     2346.46     82.89 o 
   3   3   5      155.99      146.76     19.34 o 
   5   3   5     1943.09     1729.42     54.51 o 
   7   3   5      550.93      497.74     34.49 o 
   9   3   5      141.08      117.44     31.80 o 
  11   3   5      101.28      108.17     55.03 o 
 -12   4   5      227.14      188.84     84.05 o 
 -10   4   5      449.89      447.45     74.79 o 
  -8   4   5      190.32      179.73     63.10 o 
  -6   4   5      513.26      430.29     67.43 o 
  -4   4   5      591.73      482.31     49.84 o 
  -2   4   5     1526.05     1487.18     92.61 o 
   0   4   5      833.72      781.91     39.56 o 
   2   4   5     1606.96     1506.11     56.93 o 
   4   4   5      580.20      580.83     37.41 o 
   6   4   5      325.68      396.70     39.07 o 
   8   4   5      272.41      223.01     35.99 o 
  10   4   5       64.62       54.15     41.90 o 
 -13   5   5       23.00       34.55     83.75 o 
 -11   5   5      124.61      148.82     81.93 o 
  -9   5   5       23.59       24.90     69.48 o 
  -7   5   5      452.47      356.57     75.55 o 
  -5   5   5     1243.64     1078.42    130.71 o 
  -3   5   5      393.65      387.99     37.64 o 
  -1   5   5      971.24     1011.61     50.00 o 
   1   5   5     6573.96     6869.47    194.00 o 
   3   5   5     1069.97      969.43     61.30 o 
   5   5   5      512.19      517.98     45.53 o 
   7   5   5      612.17      529.64     48.10 o 
   9   5   5      213.11      161.93     41.14 o 
 -10   6   5       72.24       82.23     84.05 o 
  -8   6   5      120.92      123.69     79.19 o 
  -6   6   5      150.39      199.32     79.65 o 
  -4   6   5      703.43      715.77     68.78 o 
  -2   6   5     3377.97     3515.61    231.66 o 
   0   6   5      108.93       49.59     47.21 o 
   2   6   5       55.17      122.32     78.81 o 
   4   6   5      732.82      773.96     78.92 o 
   6   6   5       99.96       78.69     42.23 o 
   8   6   5      220.91      266.39     51.53 o 
  -9   7   5       90.80       43.28    100.53 o 
  -7   7   5      716.21      607.66    108.05 o 
  -5   7   5      760.64      813.66    112.38 o 
  -3   7   5      118.47       22.67     58.81 o 
  -1   7   5       11.11       33.18     72.89 o 
   1   7   5      866.12     1083.59    129.00 o 
   3   7   5      300.40      321.26     96.35 o 
   5   7   5      293.40      368.68     70.05 o 
   7   7   5      183.70       92.01     60.76 o 
  -2   8   5      209.18      248.75     95.22 o 
   0   8   5       78.74       73.73     92.33 o 
   2   8   5      441.80      473.12    114.96 o 
   4   8   5      389.74      711.88    365.73 o 
  -6  -8   6       10.17       51.40    112.30 o 
  -4  -8   6       78.74      138.95    111.08 o 
  -2  -8   6      203.67      200.61    101.37 o 
   0  -8   6       23.59       18.45     82.38 o 
  -9  -7   6       88.85       58.47    115.64 o 
  -7  -7   6       73.05      -16.10     97.19 o 
  -5  -7   6      513.22      541.30    107.44 o 
  -3  -7   6       58.06       40.62     76.54 o 
  -1  -7   6      330.26      311.31     85.04 o 
   1  -7   6     1115.94      954.28    115.56 o 
 -10  -6   6      538.27      524.37    123.54 o 
  -8  -6   6      349.20      390.28     92.86 o 
  -6  -6   6       86.94       88.69     83.37 o 
  -4  -6   6      239.64      284.89     80.71 o 
  -2  -6   6      997.33     1060.74    121.56 o 
   0  -6   6      150.68      210.55     69.70 o 
   2  -6   6     2719.96     2600.21    180.26 o 
 -11  -5   6        9.84       32.42     95.44 o 
  -9  -5   6      444.83      618.29    104.86 o 
  -7  -5   6      114.02      105.09     73.80 o 
  -5  -5   6      761.37      729.30     85.27 o 
  -3  -5   6      125.24      192.03     69.02 o 
  -1  -5   6      947.18     1022.77    100.99 o 
   1  -5   6      422.53      475.02     71.68 o 
   3  -5   6     1859.19     1681.69    129.99 o 
 -12  -4   6      454.65      460.66    102.88 o 
 -10  -4   6      108.44       64.16     74.41 o 
  -8  -4   6      398.34      366.82     69.55 o 
  -6  -4   6      214.85      222.47     56.72 o 
  -4  -4   6     1297.70     1425.43    114.43 o 
  -2  -4   6     3934.12     4140.82    233.94 o 
   0  -4   6     3765.65     3634.22    204.93 o 
   2  -4   6      713.45      788.00     81.40 o 
   4  -4   6     2499.03     2552.22    161.27 o 
 -13  -3   6      220.96      214.43     93.47 o 
 -11  -3   6      140.81      188.06     50.29 o 
  -9  -3   6      492.02      491.76     50.46 o 
  -7  -3   6      319.10      376.82     40.94 o 
  -5  -3   6     1989.72     2044.05     84.32 o 
  -3  -3   6     3665.04     3721.63    136.67 o 
  -1  -3   6     1162.75     1306.52     91.12 o 
   1  -3   6     3454.10     3375.98    197.95 o 
   3  -3   6      514.09      553.53     64.31 o 
   5  -3   6      492.81      610.70     76.76 o 
   7  -3   6     1709.12     1419.12    110.93 o 
   9  -3   6       91.34       84.43     75.93 o 
  11  -3   6       29.14       68.18     93.24 o 
 -14  -2   6      323.44      436.44     93.92 o 
 -12  -2   6       51.12       34.58     46.01 o 
 -10  -2   6      878.14      883.21     63.25 o 
  -8  -2   6     1392.42     1323.80     67.04 o 
  -6  -2   6     2910.70     2753.34    105.76 o 
  -4  -2   6      772.15      678.11     57.40 o 
  -2  -2   6     7355.26     6804.05    254.78 o 
   0  -2   6     1115.12     1003.18     80.26 o 
   2  -2   6     1246.65     1383.89     93.01 o 
   4  -2   6     2183.26     2198.77    144.65 o 
   6  -2   6      673.36      663.26     54.25 o 
   8  -2   6      816.59      919.87     75.31 o 
  10  -2   6      771.77      860.43     98.40 o 
  12  -2   6        6.11       75.70     92.71 o 
 -15  -1   6      105.34       47.53     88.23 o 
 -13  -1   6      169.40      268.71     84.51 o 
 -11  -1   6     2170.58     1984.49    129.92 o 
  -9  -1   6      362.30      359.52     50.04 o 
  -7  -1   6     1087.45     1060.77     55.64 o 
  -5  -1   6     4094.51     3799.86    136.19 o 
  -3  -1   6     3176.30     2947.21    107.55 o 
  -1  -1   6     1508.68     1284.42     86.48 o 
   1  -1   6    11190.58     9931.96    519.97 o 
   3  -1   6     1758.43     1712.74    124.52 o 
   5  -1   6     1927.32     1894.38     89.02 o 
   7  -1   6     1774.00     1638.77     85.17 o 
   9  -1   6     1148.50     1096.61     80.51 o 
  11  -1   6     1017.36      904.85    109.49 o 
 -14   0   6       32.97      109.64     93.85 o 
 -12   0   6        9.39      -10.63     74.34 o 
 -10   0   6      165.99      139.86     61.88 o 
  -8   0   6     2134.14     2093.05     87.49 o 
  -6   0   6       35.43       26.07     24.47 o 
  -4   0   6       29.11       22.49     20.43 o 
  -2   0   6     2192.64     1872.50    113.97 o 
   0   0   6     7600.41     7666.76    396.81 o 
   2   0   6     2858.65     2591.55    158.01 o 
   4   0   6     5158.13     5012.04    181.01 o 
   6   0   6        6.42       11.06     27.47 o 
   8   0   6     1878.09     1782.79     92.63 o 
  10   0   6      115.24       61.94     51.52 o 
  12   0   6       44.31       29.69     82.23 o 
 -15   1   6       80.51      115.03    105.01 o 
 -13   1   6      162.94      260.89     91.65 o 
 -11   1   6     1976.96     1912.74    126.88 o 
  -9   1   6      433.32      404.17     69.32 o 
  -7   1   6     1230.99     1197.26     58.65 o 
  -5   1   6     4032.75     3424.60    124.37 o 
  -3   1   6     2757.53     2433.89    144.34 o 
  -1   1   6     2058.32     1970.37    120.80 o 
   1   1   6    11925.02    11047.81    622.70 o 
   3   1   6     2065.47     1744.22     62.49 o 
   5   1   6     1977.27     1992.05     73.08 o 
   7   1   6     1665.20     1496.78     94.32 o 
   9   1   6     1045.16     1035.50     79.68 o 
  11   1   6     1150.79     1051.06     84.48 o 
 -14   2   6      340.70      446.62    104.55 o 
 -12   2   6       13.23       75.78     76.39 o 
  -8   2   6     1134.61     1150.18     90.66 o 
  -6   2   6     3123.12     2784.36    105.79 o 
  -4   2   6      585.78      527.94     40.79 o 
  -2   2   6     7180.81     6551.37    598.97 o 
   0   2   6     1065.97     1101.97    107.97 o 
   2   2   6      849.08      919.29     43.45 o 
   4   2   6     2022.28     1936.68     72.33 o 
   6   2   6      617.49      631.95     43.19 o 
   8   2   6      849.91      890.47     57.83 o 
  10   2   6      683.76      835.89     83.64 o 
  12   2   6        5.64       31.00     66.77 o 
 -13   3   6      227.95      279.95     91.65 o 
 -11   3   6      111.57      127.18     73.73 o 
  -9   3   6      330.03      279.34     71.15 o 
  -7   3   6      396.02      326.57     58.09 o 
  -5   3   6     2451.36     2059.21    120.35 o 
  -3   3   6     3835.11     3560.89    113.43 o 
  -1   3   6      952.64      903.64     56.64 o 
   1   3   6     3378.64     3412.37    227.64 o 
   3   3   6      466.49      479.80     38.19 o 
   5   3   6      473.00      526.93     51.86 o 
   7   3   6     1940.00     1764.73     74.89 o 
   9   3   6      137.02       79.42     54.18 o 
  11   3   6       67.05        0.61     95.44 o 
 -12   4   6      460.73      387.47     83.60 o 
 -10   4   6       93.88      107.52     76.92 o 
  -8   4   6      388.40      342.59     76.16 o 
  -6   4   6      219.66      194.91     57.48 o 
  -4   4   6     1239.00     1085.69     52.65 o 
  -2   4   6     3894.02     3749.04    289.94 o 
   0   4   6     3698.87     3532.56    148.00 o 
   2   4   6      681.33      718.03     48.38 o 
   4   4   6     2418.36     2090.99    148.36 o 
   6   4   6      149.10      105.94     36.25 o 
   8   4   6      104.03      154.10     40.90 o 
  10   4   6      393.46      314.89     69.09 o 
 -11   5   6       34.22       34.24     83.45 o 
  -9   5   6      491.19      443.88     89.29 o 
  -7   5   6      125.05      113.51     70.69 o 
  -5   5   6      646.49      572.69     60.05 o 
  -3   5   6      209.74      206.27     63.74 o 
  -1   5   6      725.39      745.65     61.52 o 
   1   5   6      708.16      724.29     49.19 o 
   3   5   6     1941.06     1729.20    130.23 o 
   5   5   6      324.49      385.91     45.76 o 
   7   5   6      311.63      302.55     42.78 o 
   9   5   6       15.79      -34.23     44.07 o 
 -10   6   6      547.22      327.18     97.42 o 
  -8   6   6      369.66      307.06     89.44 o 
  -6   6   6       81.00      169.32     84.81 o 
  -4   6   6      177.18      122.38     55.35 o 
  -2   6   6      716.28      547.08    108.96 o 
   0   6   6      242.48      303.60     50.06 o 
   2   6   6     2867.63     3126.98    111.05 o 
   4   6   6      873.99      929.79     65.79 o 
   6   6   6      317.03      241.44     53.22 o 
   8   6   6      121.48      123.20     51.60 o 
  -9   7   6       69.81       -8.28     94.30 o 
  -7   7   6       59.83      192.71    108.96 o 
  -5   7   6      441.94      502.58    105.47 o 
  -3   7   6      105.60       76.35     56.97 o 
  -1   7   6      389.23      355.58     97.95 o 
   1   7   6      938.35     1183.29    150.05 o 
   3   7   6       66.73       50.47     76.28 o 
   5   7   6      280.71      255.91     69.72 o 
  -4   8   6      101.40       40.39     99.70 o 
  -2   8   6      274.71      174.38     69.52 o 
   0   8   6       50.56       10.17     92.86 o 
   2   8   6       11.29     -138.66    258.53 o 
  -4  -8   7       88.06       97.87    100.76 o 
  -2  -8   7      264.71      329.61    100.61 o 
   0  -8   7       35.63       55.12     96.73 o 
  -9  -7   7       69.31      260.82    120.96 o 
  -7  -7   7       65.48      -26.73    100.76 o 
  -5  -7   7      238.26      197.87     95.52 o 
  -3  -7   7      201.07      316.78     93.01 o 
  -1  -7   7        0.80      -11.39     72.06 o 
   1  -7   7      168.41      245.86     90.89 o 
 -10  -6   7      307.40      295.59    112.98 o 
  -8  -6   7      175.85      227.03     99.70 o 
  -6  -6   7      993.32     1083.89    138.04 o 
  -4  -6   7      122.08      152.85     79.95 o 
  -2  -6   7      241.60      315.64     78.59 o 
   0  -6   7      828.52      856.03    106.76 o 
   2  -6   7       35.90      126.42     74.71 o 
 -11  -5   7      117.49      213.29    101.44 o 
  -9  -5   7      194.49      115.26     88.15 o 
  -7  -5   7       73.16      103.95     78.28 o 
  -5  -5   7      856.69      922.70    117.46 o 
  -3  -5   7     2065.21     2276.67    158.16 o 
  -1  -5   7     2771.70     2811.97    184.58 o 
   1  -5   7      874.10      928.62    100.38 o 
   3  -5   7      559.69      598.32     83.90 o 
 -12  -4   7       85.45        2.96     89.22 o 
 -10  -4   7       36.29       28.70     77.90 o 
  -8  -4   7      586.50      658.46     92.86 o 
  -6  -4   7     1826.67     1846.15    145.63 o 
  -4  -4   7        5.38       19.06     57.63 o 
  -2  -4   7     1708.80     1928.31    142.98 o 
   0  -4   7     2077.20     1920.03    133.56 o 
   2  -4   7      151.73      216.10     55.81 o 
   4  -4   7      700.92      809.64     89.44 o 
 -13  -3   7       84.29       63.76     59.91 o 
 -11  -3   7      407.47      511.71     57.73 o 
  -9  -3   7      778.23      769.62     59.62 o 
  -7  -3   7      261.35      291.80     66.59 o 
  -5  -3   7     2913.46     2951.68    113.44 o 
  -3  -3   7     3031.21     3274.77    191.72 o 
  -1  -3   7      361.66      359.45     56.49 o 
   1  -3   7     4638.71     4566.71    265.07 o 
   3  -3   7      618.26      673.42     79.95 o 
   5  -3   7      371.91      414.12     73.35 o 
   9  -3   7      184.32      180.64     78.13 o 
 -14  -2   7      730.56      670.46     98.71 o 
 -12  -2   7      668.13      775.79     67.46 o 
 -10  -2   7      457.25      475.90     50.86 o 
  -8  -2   7     1081.79     1050.88     62.09 o 
  -6  -2   7      376.67      369.95     36.01 o 
  -4  -2   7       78.93      102.29     23.94 o 
  -2  -2   7    12555.34    12632.58    557.97 o 
   0  -2   7     2681.02     2554.50    153.53 o 
   2  -2   7     1238.09     1110.55    101.29 o 
   4  -2   7     3845.12     3770.96    224.14 o 
   6  -2   7      273.06      300.30     74.87 o 
   8  -2   7        0.96       -0.93     59.15 o 
  10  -2   7      140.50       93.01     84.81 o 
 -15  -1   7      206.77      329.15    101.82 o 
 -13  -1   7      145.28      183.45     83.83 o 
 -11  -1   7      868.60      765.83     89.14 o 
  -9  -1   7     1265.60     1200.78     65.57 o 
  -7  -1   7      220.33      229.90     35.92 o 
  -5  -1   7     5465.80     5350.17    188.07 o 
  -3  -1   7     3805.14     3780.84    136.33 o 
  -1  -1   7     2000.01     2056.55    129.76 o 
   1  -1   7     6029.55     5924.17    298.93 o 
   3  -1   7     2105.78     2194.14    139.86 o 
   5  -1   7      702.63      669.72     54.80 o 
   7  -1   7      465.49      453.72     53.81 o 
   9  -1   7      262.80      194.96     53.54 o 
  11  -1   7       11.84       19.44     77.98 o 
 -14   0   7        6.23       38.50     92.94 o 
 -12   0   7      151.01      122.02     80.41 o 
 -10   0   7        1.11      -26.42     58.69 o 
  -8   0   7      496.99      554.45     48.28 o 
  -6   0   7     5865.72     5670.11    199.43 o 
  -4   0   7        1.10       12.86     26.01 o 
  -2   0   7     9575.57     8472.75    435.76 o 
   0   0   7      401.72      389.82     52.47 o 
   2   0   7        2.34       -2.66     46.62 o 
   4   0   7     2187.73     2179.51     93.85 o 
   6   0   7     4703.10     4590.06    174.59 o 
   8   0   7      477.48      481.81     59.32 o 
  10   0   7       47.48       57.85     57.15 o 
 -15   1   7      264.46      229.38    109.41 o 
 -13   1   7      132.03       86.64     76.76 o 
 -11   1   7      653.24      622.85     90.89 o 
  -9   1   7     1186.76     1265.82     99.32 o 
  -7   1   7      224.39      229.83     32.65 o 
  -5   1   7     5527.94     5290.85    187.47 o 
  -3   1   7     4742.03     4412.98    230.56 o 
  -1   1   7     1879.81     1928.99    124.68 o 
   1   1   7     5302.04     4836.93    198.56 o 
   3   1   7     1774.58     1767.27     69.17 o 
   5   1   7      622.63      585.21     41.08 o 
   7   1   7      251.51      308.85     40.46 o 
   9   1   7      299.01      334.02     57.68 o 
  11   1   7       29.48       67.42     61.57 o 
 -14   2   7      640.33      455.65    104.71 o 
 -12   2   7      716.72      758.99    103.04 o 
 -10   2   7      423.25      388.38     72.59 o 
  -8   2   7     1203.14     1090.50     92.18 o 
  -6   2   7      242.34      211.09     33.56 o 
  -4   2   7       82.57       92.44     32.49 o 
  -2   2   7    12922.81    11820.49    598.32 o 
   0   2   7     2574.02     2385.55    107.15 o 
   2   2   7     1359.10     1246.99     72.61 o 
   4   2   7     3864.40     3734.35    119.85 o 
   6   2   7      287.67      248.74     36.48 o 
   8   2   7        5.15      -14.39     36.53 o 
  10   2   7      117.73      139.84     60.59 o 
 -13   3   7       97.81       -9.79     87.02 o 
 -11   3   7      371.66      406.91     89.37 o 
  -9   3   7      947.91      742.67     80.71 o 
  -7   3   7      283.22      265.60     66.59 o 
  -5   3   7     2794.17     2256.17    132.95 o 
  -3   3   7     2694.84     2285.11     97.38 o 
  -1   3   7      318.06      294.24     56.87 o 
   1   3   7     5024.66     4979.21    195.32 o 
   3   3   7      738.84      627.26     70.69 o 
   5   3   7      313.35      345.07     53.59 o 
   7   3   7     1632.40     1590.89     99.38 o 
   9   3   7      147.85      131.44     62.41 o 
 -12   4   7       39.58       39.03     84.36 o 
 -10   4   7       26.84       31.21     76.08 o 
  -8   4   7      585.29      557.17     80.26 o 
  -6   4   7     1818.54     1346.00    103.80 o 
  -4   4   7        4.75      -24.04     28.29 o 
  -2   4   7     2001.10     2034.47    180.79 o 
   0   4   7     2306.09     2034.19     98.38 o 
   2   4   7      117.76       61.68     39.81 o 
   4   4   7      688.22      611.94     61.15 o 
   6   4   7       68.32       95.51     52.95 o 
   8   4   7      160.47      226.65     71.03 o 
  10   4   7      539.39      476.20     77.50 o 
 -11   5   7      115.32      144.42     91.42 o 
  -9   5   7      152.80      153.30     88.15 o 
  -7   5   7       75.57       76.84     70.08 o 
  -5   5   7     1036.62      887.81     73.87 o 
  -3   5   7     2048.15     1668.30    310.36 o 
  -1   5   7     2953.70     2859.56    129.99 o 
   1   5   7      800.95      926.26     75.80 o 
   3   5   7      658.58      621.33     46.92 o 
   5   5   7      210.76      223.95     45.67 o 
   7   5   7      722.39      617.42     76.85 o 
   9   5   7       40.37       71.67     69.03 o 
 -10   6   7      323.85      258.84    103.11 o 
  -8   6   7      206.48       70.39     78.89 o 
  -6   6   7     1137.90      936.21    119.51 o 
  -4   6   7      117.28      106.21     59.22 o 
  -2   6   7      188.75       79.27     72.21 o 
   0   6   7      788.12      839.78     58.14 o 
   2   6   7       67.06       56.06     48.20 o 
   4   6   7      438.69      508.93     58.30 o 
   6   6   7      157.42      112.49     45.80 o 
  -9   7   7      102.77       58.54    100.91 o 
  -7   7   7       61.64       68.49    105.01 o 
  -5   7   7      141.87       15.11    100.00 o 
  -3   7   7      257.11      156.82     62.49 o 
  -1   7   7        3.87      -21.56     80.18 o 
   1   7   7      284.95      340.05     68.76 o 
   3   7   7      240.81      179.48     69.92 o 
   5   7   7        7.57      -12.71     64.72 o 
  -4   8   7       86.10       26.80    108.05 o 
  -2   8   7      231.47      161.85     72.24 o 
   0   8   7       41.08       12.22     96.89 o 
   2   8   7       76.89       46.55    204.49 o 
  -4  -8   8       31.56      -23.84     98.03 o 
  -2  -8   8       49.65       69.93     95.06 o 
   0  -8   8      423.57      444.19    112.83 o 
  -7  -7   8       54.55       98.03     96.58 o 
  -5  -7   8      196.35      239.94    101.75 o 
  -3  -7   8      474.13      496.43    102.20 o 
  -1  -7   8      240.21      164.84     88.76 o 
   1  -7   8      560.94      518.52     96.73 o 
 -10  -6   8       25.10        8.43    109.95 o 
  -8  -6   8      177.26      126.57     97.72 o 
  -6  -6   8     1026.39     1283.97    146.77 o 
  -4  -6   8       93.09      101.14     83.98 o 
  -2  -6   8     1073.67     1184.20    125.97 o 
   0  -6   8      945.51     1077.21    119.21 o 
   2  -6   8      193.98      172.13     83.45 o 
 -11  -5   8      171.86      260.36    108.50 o 
  -9  -5   8      250.16      340.92     99.70 o 
  -7  -5   8       11.43        2.96     78.51 o 
  -5  -5   8     1453.06     1406.14    120.73 o 
  -3  -5   8     2286.24     2392.77    163.40 o 
  -1  -5   8     1548.14     1693.61    132.72 o 
   1  -5   8      384.85      410.10     74.03 o 
   3  -5   8      442.35      419.59     77.83 o 
 -12  -4   8       89.75       44.72     92.48 o 
 -10  -4   8       15.31       16.55     80.79 o 
  -8  -4   8      379.74      321.87     84.59 o 
  -6  -4   8      725.63      761.19     96.51 o 
  -4  -4   8      580.86      643.65     84.74 o 
  -2  -4   8      601.05      642.44     77.14 o 
   0  -4   8      523.19      541.68     72.97 o 
   2  -4   8      111.23      183.83     62.11 o 
   4  -4   8     1176.89     1296.42    130.45 o 
 -13  -3   8       60.81       50.58     56.72 o 
 -11  -3   8       89.52       85.26     48.74 o 
  -9  -3   8      625.73      650.30     55.44 o 
  -7  -3   8      616.73      548.82     83.90 o 
  -5  -3   8     1422.66     1557.77    123.99 o 
  -3  -3   8      625.46      663.17     75.93 o 
  -1  -3   8      100.44       82.76     45.03 o 
   1  -3   8      937.23      877.21     95.37 o 
   3  -3   8     1993.63     1841.75    143.13 o 
   5  -3   8       26.77       -1.90     72.97 o 
 -14  -2   8       10.12      -64.84     85.04 o 
 -12  -2   8       81.46      104.40     70.16 o 
 -10  -2   8      255.72      307.98     50.54 o 
  -8  -2   8      194.20      269.79     39.79 o 
  -6  -2   8     1572.54     1527.17     71.65 o 
  -4  -2   8      595.01      613.36     58.77 o 
  -2  -2   8      932.36      766.36     84.02 o 
   0  -2   8     2180.92     1965.82    139.86 o 
   2  -2   8     2000.64     1911.15    139.79 o 
   4  -2   8     1134.63     1114.65    118.15 o 
   6  -2   8     1103.03     1164.15    127.79 o 
   8  -2   8      191.26      298.55     96.96 o 
  10  -2   8      374.13      402.27     88.84 o 
 -15  -1   8      382.10      314.96    103.26 o 
 -13  -1   8       90.90      118.98     82.00 o 
 -11  -1   8      453.31      483.90     85.19 o 
  -9  -1   8      342.76      385.98     45.05 o 
  -7  -1   8      316.53      339.99     39.31 o 
  -5  -1   8     1256.60     1212.64     72.13 o 
  -3  -1   8     2357.86     2196.93     88.74 o 
  -1  -1   8      192.07      168.72     50.57 o 
   1  -1   8     3133.19     2898.84    176.84 o 
   3  -1   8     3431.72     3397.09    209.26 o 
   5  -1   8      368.38      396.28     88.31 o 
   7  -1   8     2061.42     1980.75    189.06 o 
   9  -1   8      276.87      324.21     64.81 o 
  11  -1   8      183.00      254.67     94.30 o 
 -14   0   8      132.46      209.41     96.73 o 
 -12   0   8     1845.98     1845.85    133.41 o 
 -10   0   8       95.01      130.45     68.72 o 
  -8   0   8      978.61     1004.45     61.11 o 
  -6   0   8      731.45      652.10     47.88 o 
  -4   0   8     2624.84     2577.92    102.04 o 
  -2   0   8     1578.90     1393.08    104.86 o 
   0   0   8     4434.69     4697.38    262.11 o 
   2   0   8      304.96      226.35     56.64 o 
   4   0   8     3207.04     3351.68    210.25 o 
   6   0   8     1566.16     1507.14     84.21 o 
   8   0   8     2545.49     2519.45    120.65 o 
  10   0   8      482.16      522.81     73.27 o 
 -15   1   8      399.83      438.04    117.01 o 
 -13   1   8       87.44      101.06     76.54 o 
 -11   1   8      550.82      687.47     94.00 o 
  -9   1   8      400.13      406.00     66.97 o 
  -7   1   8      202.81      218.63     36.96 o 
  -5   1   8     1427.32     1289.50     66.62 o 
  -3   1   8     1893.49     1611.52     76.58 o 
  -1   1   8      233.63      213.36     49.05 o 
   1   1   8     3422.51     3323.97    197.57 o 
   3   1   8     3426.36     3330.17    148.86 o 
   5   1   8      330.24      373.61     37.66 o 
   7   1   8     2225.69     2178.53     88.25 o 
   9   1   8      421.62      455.45     65.16 o 
  11   1   8      171.51      156.73     69.49 o 
 -14   2   8       15.61      -18.37     92.25 o 
 -12   2   8       82.30      140.62     85.95 o 
 -10   2   8      326.90      303.41     78.89 o 
  -8   2   8      158.64      182.99     66.89 o 
  -6   2   8     1823.46     1639.81     78.50 o 
  -4   2   8      680.96      586.40     52.24 o 
  -2   2   8      771.50      757.17     83.22 o 
   0   2   8     2280.27     2126.46    100.58 o 
   2   2   8     2004.65     1990.20    100.56 o 
   4   2   8     1136.16     1118.32     55.64 o 
   6   2   8     1128.53     1100.55     62.28 o 
   8   2   8      218.30      311.42     49.99 o 
  10   2   8      361.24      352.46    122.40 o 
 -13   3   8       40.27        6.00     89.75 o 
 -11   3   8       75.76      -18.60     80.33 o 
  -9   3   8      505.08      431.05     75.85 o 
  -7   3   8      578.09      511.61     81.55 o 
  -5   3   8     1437.94     1232.04     69.63 o 
  -3   3   8      752.48      550.41     64.54 o 
  -1   3   8       47.37       14.97     32.43 o 
   1   3   8      807.57      787.86     65.69 o 
   3   3   8     2052.04     1753.67     96.78 o 
   5   3   8       17.26       21.29     48.46 o 
   7   3   8      382.78      381.42     64.86 o 
   9   3   8      600.46      434.35     70.44 o 
 -12   4   8      134.19       71.60     92.10 o 
 -10   4   8       27.74       62.41     82.61 o 
  -8   4   8      392.66      354.21     84.21 o 
  -6   4   8      556.97      522.93     91.12 o 
  -4   4   8      444.09      408.14     42.30 o 
  -2   4   8      401.65      411.82     48.56 o 
   0   4   8      596.69      518.27     54.98 o 
   2   4   8      160.65      149.70     50.03 o 
   4   4   8     1090.69     1132.20    125.55 o 
   6   4   8      687.30      658.04     73.42 o 
   8   4   8      121.86       79.34     67.07 o 
 -11   5   8      197.08      187.39     88.00 o 
  -9   5   8      283.85      300.45     98.48 o 
  -7   5   8       32.94      -49.66     86.33 o 
  -5   5   8     1166.18      848.28     80.88 o 
  -3   5   8     2096.58     1711.99    259.22 o 
  -1   5   8     1403.30     1387.64     90.63 o 
   1   5   8      425.37      447.62     61.43 o 
   3   5   8      408.58      443.83     79.61 o 
   5   5   8       94.14       90.78     54.97 o 
   7   5   8      232.95      231.51     70.60 o 
 -10   6   8       13.38       45.86    103.42 o 
  -8   6   8      132.94      118.98    102.88 o 
  -6   6   8      900.39      756.26    119.82 o 
  -4   6   8      114.79       64.06     59.99 o 
  -2   6   8     1125.20     1076.76    120.12 o 
   0   6   8      987.50     1048.97     93.43 o 
   2   6   8      164.79      145.29     66.35 o 
   4   6   8      172.75      212.57     76.99 o 
   6   6   8      337.61      261.48     78.02 o 
  -7   7   8       38.18       57.55    111.39 o 
  -5   7   8      268.50      165.37    107.97 o 
  -3   7   8      441.95      372.03    133.75 o 
  -1   7   8      286.15      214.35    104.71 o 
   1   7   8      454.18      421.87     85.47 o 
   3   7   8      278.72      326.49     95.56 o 
  -4   8   8       24.47        8.81    126.88 o 
  -2   8   8       39.03       -3.80     76.83 o 
   0   8   8      365.50      263.32    121.41 o 
  -7  -7   9       89.86       95.44    103.19 o 
  -5  -7   9      107.89      139.03    100.53 o 
  -3  -7   9      329.43      376.53    104.48 o 
  -1  -7   9      174.04      112.22     88.23 o 
   1  -7   9      149.09      330.90    103.26 o 
 -10  -6   9       56.84       74.79    115.56 o 
  -8  -6   9       23.64       97.49    102.73 o 
  -6  -6   9       67.71       84.28     80.03 o 
  -4  -6   9      381.58      503.34    101.21 o 
  -2  -6   9      203.05      122.93     79.88 o 
   0  -6   9      395.73      509.94     93.70 o 
   2  -6   9      146.37      157.17     82.69 o 
 -11  -5   9      161.49      235.08    105.31 o 
  -9  -5   9      121.39      147.38     83.98 o 
  -7  -5   9      162.71      275.85     93.01 o 
  -5  -5   9      872.42      946.54    112.53 o 
  -3  -5   9      120.00      137.51     77.68 o 
  -1  -5   9      683.43      711.84     93.09 o 
   1  -5   9      179.69      180.48     73.04 o 
   3  -5   9      777.32      887.31    116.93 o 
 -12  -4   9       84.46      102.43     96.35 o 
 -10  -4   9      427.43      552.92    102.81 o 
  -8  -4   9      510.69      735.91    106.45 o 
  -6  -4   9     1363.92     1578.65    140.39 o 
  -4  -4   9     1308.60     1267.80    114.73 o 
  -2  -4   9      643.08      632.72     77.98 o 
   0  -4   9     2156.41     2250.93    151.94 o 
   2  -4   9      751.32      688.76     88.99 o 
   4  -4   9       22.68        6.76     79.35 o 
 -13  -3   9      125.05      212.53     92.18 o 
 -11  -3   9      183.69      128.24     79.35 o 
  -9  -3   9      475.78      564.46     97.49 o 
  -7  -3   9     1110.77     1176.07    119.06 o 
  -5  -3   9      893.56      907.21    106.45 o 
  -3  -3   9     2679.04     2667.94    170.31 o 
  -1  -3   9      659.55      612.68     80.94 o 
   1  -3   9      952.68      931.88    105.85 o 
   3  -3   9     2082.77     2042.13    153.91 o 
   5  -3   9       15.10      -84.74     71.45 o 
 -14  -2   9      225.80      165.30     86.41 o 
 -12  -2   9      179.66      187.47     73.73 o 
 -10  -2   9      101.79      119.62     48.87 o 
  -8  -2   9      226.30      216.91     43.51 o 
  -6  -2   9     2876.41     2806.97    112.13 o 
  -4  -2   9     2888.39     2725.24    107.23 o 
  -2  -2   9       66.60        1.22     29.51 o 
   0  -2   9     2904.94     2777.73    177.98 o 
   2  -2   9      231.70      207.36     67.81 o 
   4  -2   9      473.91      503.94     89.14 o 
   6  -2   9      845.86     1005.38    120.73 o 
   8  -2   9      224.99      282.15     94.61 o 
 -13  -1   9       83.29      142.90     86.94 o 
 -11  -1   9      153.70       61.43     65.15 o 
  -9  -1   9     1277.58     1242.58     72.12 o 
  -7  -1   9     1373.16     1298.62     68.55 o 
  -5  -1   9       85.37       85.50     33.71 o 
  -3  -1   9     4195.46     3877.33    143.24 o 
  -1  -1   9     1161.47     1063.32    101.29 o 
   1  -1   9     1629.09     1464.53    118.45 o 
   3  -1   9     1324.98     1327.63    121.87 o 
   5  -1   9     1133.64     1112.29    129.38 o 
   7  -1   9      714.58      799.92    110.33 o 
   9  -1   9      197.49      321.71     80.37 o 
 -14   0   9        8.72       25.13     95.22 o 
 -12   0   9        4.62       22.32     78.21 o 
 -10   0   9      954.73      944.87     93.39 o 
  -8   0   9      218.60      225.98     41.99 o 
  -6   0   9     1451.15     1346.35     70.79 o 
  -4   0   9      116.42      111.93     34.30 o 
  -2   0   9     1019.06      846.84     89.75 o 
   0   0   9     3292.05     3637.48    217.99 o 
   2   0   9     3068.14     3138.78    201.29 o 
   4   0   9     4309.27     4478.55    268.11 o 
   6   0   9      144.66      148.06     78.13 o 
   8   0   9      215.13      233.30     57.96 o 
  10   0   9      408.27      455.81     74.32 o 
 -13   1   9      121.19      193.24     93.77 o 
 -11   1   9      142.02      134.93     80.11 o 
  -9   1   9     1179.44     1087.54     97.11 o 
  -7   1   9     1486.89     1440.36     74.06 o 
  -5   1   9      149.19      172.65     44.04 o 
  -3   1   9     4385.03     3954.41    224.22 o 
  -1   1   9     1133.47     1059.75    101.37 o 
   1   1   9     1560.42     1489.36    117.01 o 
   3   1   9     1084.27     1326.11    126.80 o 
   5   1   9     1067.53      940.39    121.34 o 
   7   1   9      830.02      846.79     58.98 o 
   9   1   9      155.57      174.74     64.12 o 
 -14   2   9      226.65      109.26    100.76 o 
 -12   2   9      158.26       70.92     85.04 o 
 -10   2   9       49.54       57.78     66.21 o 
  -8   2   9      230.26      234.62     73.50 o 
  -6   2   9     2782.77     2462.01    104.19 o 
  -4   2   9     2820.89     2570.97    158.01 o 
  -2   2   9       39.78       21.49     47.76 o 
   0   2   9     2590.82     2395.58    158.09 o 
   2   2   9       95.86       89.01     46.16 o 
   4   2   9      568.91      562.30     78.55 o 
   6   2   9      887.29      884.67    146.62 o 
   8   2   9      196.15      140.87     63.05 o 
  10   2   9      150.86      216.70    116.02 o 
 -13   3   9      128.54      113.51     98.18 o 
 -11   3   9      194.34      153.76     77.83 o 
  -9   3   9      611.55      711.00    100.68 o 
  -7   3   9     1090.93      953.07    101.21 o 
  -5   3   9      748.12      658.96     58.30 o 
  -3   3   9     2885.50     2688.82    166.36 o 
  -1   3   9      813.02      687.03     60.35 o 
   1   3   9      953.11      891.65     72.74 o 
   3   3   9     1906.11     1844.35    105.94 o 
   5   3   9        1.48       -0.59     52.19 o 
   7   3   9      130.29      142.89     64.66 o 
   9   3   9      240.50      251.71     71.48 o 
 -12   4   9       66.74      -48.22     96.13 o 
 -10   4   9      462.78      470.38    102.88 o 
  -8   4   9      464.90      338.11     91.50 o 
  -6   4   9     1562.95     1348.74    124.52 o 
  -4   4   9     1281.40     1078.83     72.73 o 
  -2   4   9      688.89      656.17     62.24 o 
   0   4   9     2157.13     1965.51    104.99 o 
   2   4   9      618.77      597.93    106.68 o 
   4   4   9       27.70       82.04     57.47 o 
   6   4   9     1157.83      967.17     91.82 o 
   8   4   9       14.98       12.47     66.16 o 
 -11   5   9      154.87      114.43    107.21 o 
  -9   5   9      150.79      214.96    103.49 o 
  -7   5   9      184.59      173.95     98.63 o 
  -5   5   9      937.96      884.20    106.15 o 
  -3   5   9      197.62      225.84     55.94 o 
  -1   5   9      783.83      696.57     70.61 o 
   1   5   9      142.63      175.26     59.47 o 
   3   5   9      953.45      992.16     86.86 o 
   5   5   9       50.67       27.50     62.55 o 
   7   5   9      184.76      217.01     73.76 o 
 -10   6   9       85.38       76.84    116.63 o 
  -8   6   9       29.49       54.52    108.73 o 
  -6   6   9       20.15      -46.77    100.68 o 
  -4   6   9      427.97      287.75    137.58 o 
  -2   6   9      212.29      134.09     89.52 o 
   0   6   9      431.87      511.00     80.64 o 
   2   6   9      184.51      138.48     68.06 o 
   4   6   9      156.54      165.03     74.30 o 
  -7   7   9      131.04       68.26    118.98 o 
  -5   7   9      120.78       34.55    108.96 o 
  -3   7   9      353.14      406.29     94.42 o 
  -1   7   9      135.47       81.85     95.82 o 
   1   7   9      182.83       79.30     80.86 o 
   3   7   9      516.40      526.22     99.63 o 
  -5  -7  10       16.33       20.88     94.84 o 
  -3  -7  10       54.85       -0.68     91.95 o 
  -1  -7  10      183.12      158.92     96.28 o 
   1  -7  10      143.90      127.87     95.60 o 
  -8  -6  10       19.15     -130.60     98.56 o 
  -6  -6  10        0.46      -85.19     91.12 o 
  -4  -6  10      239.34      236.82     82.31 o 
  -2  -6  10       35.25       55.73     83.90 o 
   0  -6  10      318.49      445.33     97.72 o 
   2  -6  10      326.08      361.04     97.42 o 
 -11  -5  10       39.64       51.25    103.49 o 
  -9  -5  10       83.11      104.25     92.71 o 
  -7  -5  10      766.63     1011.15    126.50 o 
  -5  -5  10      201.57      157.55     84.43 o 
  -3  -5  10      684.99      705.16     94.61 o 
  -1  -5  10      185.99      248.21     78.97 o 
   1  -5  10      157.41      141.76     79.95 o 
   3  -5  10      814.33      935.07    119.44 o 
 -12  -4  10       64.38       85.72    108.12 o 
 -10  -4  10      281.35      132.12     91.80 o 
  -8  -4  10      319.69      343.96     95.90 o 
  -6  -4  10      136.35      145.25     83.22 o 
  -4  -4  10     1068.41     1346.99    132.04 o 
  -2  -4  10      223.30      245.33     73.58 o 
   0  -4  10      772.95      828.85     95.75 o 
   2  -4  10       81.48       51.94     74.94 o 
   4  -4  10      274.66      254.21     91.57 o 
 -11  -3  10      137.75      204.02     88.61 o 
  -9  -3  10      931.36      958.69    120.35 o 
  -7  -3  10      409.42      473.27     88.61 o 
  -5  -3  10      187.63      164.01     71.45 o 
  -3  -3  10     1171.76     1126.41    113.29 o 
  -1  -3  10     1203.04     1302.57    119.06 o 
   1  -3  10      126.27      105.01     71.68 o 
   3  -3  10     1284.58     1290.19    136.22 o 
   5  -3  10      806.82      742.67    110.33 o 
 -14  -2  10        0.81       -3.04     84.05 o 
 -12  -2  10      122.93       98.33     80.64 o 
 -10  -2  10      560.66      561.72     59.94 o 
  -8  -2  10       27.46        1.88     40.61 o 
  -6  -2  10     1345.42     1301.18     70.41 o 
  -4  -2  10       97.99      114.73     52.70 o 
  -2  -2  10      154.34      134.17     63.63 o 
   0  -2  10     1737.24     1634.31    136.52 o 
   2  -2  10     1611.80     1530.74    137.96 o 
   4  -2  10      368.24      445.63     93.09 o 
   6  -2  10      467.74      591.95    104.78 o 
   8  -2  10      190.42      160.21     96.13 o 
 -13  -1  10      103.05       62.11     91.19 o 
 -11  -1  10      140.39       77.75     77.07 o 
  -9  -1  10      551.64      673.30     57.79 o 
  -7  -1  10      230.79      286.73     45.49 o 
  -5  -1  10      595.03      604.90     48.58 o 
  -3  -1  10     1599.67     1463.54    113.82 o 
  -1  -1  10     1787.71     1745.39    135.46 o 
   1  -1  10      332.12      302.96     69.40 o 
   3  -1  10      549.56      645.93    101.52 o 
   5  -1  10      250.82      361.42     95.97 o 
   7  -1  10       88.07       86.94     88.99 o 
   9  -1  10      251.84      382.38    108.88 o 
 -14   0  10       10.19      -79.35     90.89 o 
 -12   0  10      407.54      555.73     96.96 o 
 -10   0  10       44.79      112.22     74.49 o 
  -8   0  10      180.61      249.19     48.15 o 
  -6   0  10     2275.58     2387.65    137.28 o 
  -4   0  10     3276.88     3160.80    126.47 o 
  -2   0  10      139.28       43.36     57.17 o 
   0   0  10     1264.65     1325.50    116.86 o 
   2   0  10     4377.08     4854.48    285.27 o 
   4   0  10     1241.33     1255.87    126.73 o 
   6   0  10      724.82      874.63    114.43 o 
   8   0  10      171.55      217.46     99.47 o 
 -13   1  10       77.82       -3.72     87.70 o 
 -11   1  10      117.67       48.44     79.65 o 
  -9   1  10      554.61      673.80     90.66 o 
  -7   1  10      227.04      257.16     73.50 o 
  -5   1  10      616.76      649.81     54.75 o 
  -3   1  10     1608.81     1611.04     82.59 o 
  -1   1  10     1940.42     1939.32    143.51 o 
   1   1  10      289.98      297.80     65.38 o 
   3   1  10      420.74      547.60     91.95 o 
   5   1  10      202.64      229.08     87.32 o 
   7   1  10       65.26       87.47     94.61 o 
   9   1  10      266.04      440.66     80.11 o 
 -14   2  10        1.91     -111.77     99.16 o 
 -12   2  10      143.27      128.93     95.37 o 
 -10   2  10      641.33      720.95    101.67 o 
  -8   2  10       27.48        4.10     61.65 o 
  -6   2  10     1448.20     1431.87     80.56 o 
  -4   2  10      115.66      105.31     42.37 o 
  -2   2  10      153.90      164.77     62.34 o 
   0   2  10     1839.75     1706.06    127.33 o 
   2   2  10     1562.47     1401.83     94.33 o 
   4   2  10      359.05      378.38    102.77 o 
   6   2  10      443.46      455.15     74.29 o 
   8   2  10      239.40      202.66    103.72 o 
 -13   3  10       30.73       67.35     88.76 o 
 -11   3  10      158.92      172.06     94.68 o 
  -9   3  10      965.91      948.44    106.00 o 
  -7   3  10      393.89      509.87     94.30 o 
  -5   3  10      183.64      128.97     50.91 o 
  -3   3  10      937.04      952.08    102.88 o 
  -1   3  10     1015.91      928.80     76.31 o 
   1   3  10       86.49       48.93     46.00 o 
   3   3  10     1365.20     1188.44     86.84 o 
   5   3  10      801.98      788.59     96.16 o 
   7   3  10      134.59       99.07     65.67 o 
 -12   4  10       85.74      140.62    107.74 o 
 -10   4  10      180.30       77.60    100.00 o 
  -8   4  10      301.09      304.48     96.89 o 
  -6   4  10      160.21      212.07     92.33 o 
  -4   4  10     1337.68     1198.03     80.68 o 
  -2   4  10      201.17      165.41     50.78 o 
   0   4  10      653.98      649.81     70.14 o 
   2   4  10      203.38      178.97     61.04 o 
   4   4  10      291.35      304.98     66.97 o 
   6   4  10      471.47      501.17     76.23 o 
 -11   5  10       32.74       94.46    113.82 o 
  -9   5  10       47.17     -114.58    100.53 o 
  -7   5  10      689.64      584.58    105.24 o 
  -5   5  10      192.84       92.94     94.68 o 
  -3   5  10      769.25      664.77    146.85 o 
  -1   5  10      191.61      235.82     59.85 o 
   1   5  10      180.62      238.45     64.77 o 
   3   5  10      706.97      690.74     79.94 o 
   5   5  10      312.70      253.56     75.31 o 
  -8   6  10       14.52       19.51    115.26 o 
  -6   6  10        8.11       65.00    109.57 o 
  -4   6  10      177.56      104.58     68.04 o 
  -2   6  10       47.89       52.70     92.71 o 
   0   6  10      286.38      238.15     69.34 o 
   2   6  10      289.13      254.29     77.55 o 
   4   6  10       83.70      152.18     79.55 o 
  -5   7  10       20.74      -10.71    111.16 o 
  -3   7  10       35.40        2.21     73.19 o 
  -1   7  10      220.00      185.04    111.46 o 
   1   7  10      110.76       87.52     89.44 o 
  -3  -7  11       70.58       61.05    100.30 o 
  -1  -7  11       80.91       36.83     99.16 o 
  -8  -6  11       28.14       20.43    104.18 o 
  -6  -6  11      259.84      359.15    112.15 o 
  -4  -6  11      456.05      512.75    110.10 o 
  -2  -6  11      108.91       68.56     92.48 o 
   0  -6  11      275.00      430.67    104.63 o 
   2  -6  11      377.30      390.73    103.80 o 
 -11  -5  11       48.88       39.94    106.15 o 
  -9  -5  11      113.61       97.72     98.25 o 
  -7  -5  11      152.76      173.65    102.35 o 
  -5  -5  11      483.62      507.29    105.16 o 
  -3  -5  11      319.77      317.39     91.34 o 
  -1  -5  11      574.78      671.90     93.32 o 
   1  -5  11       27.25       -9.04     75.17 o 
   3  -5  11      179.18      177.52    103.95 o 
 -12  -4  11      191.93      164.69    113.67 o 
 -10  -4  11      436.77      411.16    105.01 o 
  -8  -4  11      518.57      545.86    110.33 o 
  -6  -4  11      280.18      325.43     83.60 o 
  -4  -4  11      250.84      280.33     85.19 o 
  -2  -4  11      131.96       34.17     71.75 o 
   0  -4  11      305.85      309.41     75.63 o 
   2  -4  11     1223.27     1245.24    152.09 o 
   4  -4  11       58.60        6.23     92.63 o 
 -11  -3  11      172.71      154.97     87.93 o 
  -9  -3  11      421.21      401.74     95.29 o 
  -7  -3  11      333.64      388.23     93.39 o 
  -5  -3  11      233.79      259.53     79.27 o 
  -1  -3  11      801.28      921.41    108.20 o 
   1  -3  11       24.80      -29.99     76.54 o 
   3  -3  11      126.24      204.78     93.47 o 
   5  -3  11      710.26      773.57    119.29 o 
 -10  -2  11       25.48        6.00     76.76 o 
  -8  -2  11      457.95      393.47     93.55 o 
  -6  -2  11      201.67      190.20     74.18 o 
  -4  -2  11     2424.52     2434.53    169.63 o 
  -2  -2  11      273.54      315.87     78.81 o 
   0  -2  11      612.81      637.43     94.08 o 
   2  -2  11     1012.56     1191.33    136.22 o 
   4  -2  11       96.13       78.21     88.00 o 
 -13  -1  11       25.79      -51.10     83.45 o 
 -11  -1  11      149.15      181.93     77.98 o 
  -9  -1  11      454.49      448.58     60.54 o 
  -7  -1  11      715.27      772.65     61.25 o 
  -5  -1  11       59.39       81.27     42.58 o 
  -3  -1  11     1500.04     1693.91    138.12 o 
  -1  -1  11     3843.15     3890.40    236.75 o 
   1  -1  11      851.31      968.63    124.45 o 
   3  -1  11     2907.58     3328.75    227.86 o 
   5  -1  11      562.70      590.28    112.68 o 
   7  -1  11       29.77        5.32    104.02 o 
 -14   0  11       13.39       53.07     94.91 o 
 -12   0  11       39.10       27.26     85.57 o 
 -10   0  11      340.45      312.91     81.93 o 
  -8   0  11       30.22       64.02     48.02 o 
  -6   0  11       86.38       11.13     46.50 o 
  -4   0  11      735.32      712.00     57.25 o 
  -2   0  11      320.41      342.82     73.96 o 
   0   0  11     4213.33     4721.60    279.80 o 
   2   0  11      199.27      307.14     86.71 o 
   4   0  11       59.79       29.84     84.36 o 
   6   0  11      716.27      883.36    122.78 o 
   8   0  11      195.92      212.07    108.58 o 
 -13   1  11       24.41      -32.95     91.04 o 
 -11   1  11      131.00       84.13     88.00 o 
  -9   1  11      556.02      508.42     88.53 o 
  -7   1  11      776.49      845.49     73.39 o 
  -5   1  11       48.28       39.61     45.48 o 
  -3   1  11     1477.48     1451.62    123.92 o 
  -1   1  11     3386.58     3550.85    220.12 o 
   1   1  11      782.97     1016.77    122.09 o 
   3   1  11     3287.05     3639.30    236.98 o 
   5   1  11      768.13      752.31    115.79 o 
   7   1  11       30.61       79.27    100.23 o 
 -12   2  11        5.41      -86.10     93.09 o 
 -10   2  11       12.24       72.59     86.26 o 
  -8   2  11      482.87      514.65     92.86 o 
  -6   2  11      144.05      139.23     51.37 o 
  -4   2  11     2371.68     2215.39    107.93 o 
  -2   2  11      291.57      291.87     67.12 o 
   0   2  11      743.08      843.65    111.16 o 
   2   2  11     1085.04     1150.48    129.23 o 
   4   2  11       90.70       75.70     82.76 o 
   6   2  11      504.67      525.74    111.24 o 
   8   2  11      242.35      168.03    109.72 o 
 -13   3  11       24.01      -42.22    100.00 o 
 -11   3  11      143.93      119.29    100.61 o 
  -9   3  11      339.70      304.78     96.51 o 
  -7   3  11      427.20      452.16     97.87 o 
  -5   3  11      231.54      195.44     55.04 o 
  -3   3  11      897.50      763.93     96.58 o 
  -1   3  11      955.71      963.55    110.86 o 
   1   3  11       54.56       67.01     56.71 o 
   3   3  11      166.94      232.87     63.57 o 
   5   3  11      840.48      745.24    104.97 o 
   7   3  11       46.02       47.10     71.25 o 
 -12   4  11      171.35        1.21    109.95 o 
 -10   4  11      461.84      508.65    118.75 o 
  -8   4  11      449.45      579.72    116.02 o 
  -6   4  11      233.60      282.76    101.44 o 
  -4   4  11      195.15      118.30     87.62 o 
  -2   4  11      105.43      116.78     66.13 o 
   0   4  11      276.56      326.18     68.54 o 
   2   4  11     1193.23     1211.72    101.75 o 
   4   4  11       94.00       87.66     66.40 o 
   6   4  11      153.41      166.17     74.63 o 
 -11   5  11       60.08       23.31    119.51 o 
  -9   5  11       95.52       -4.56    107.90 o 
  -7   5  11      171.40      169.17    109.64 o 
  -5   5  11      481.84      260.97     93.01 o 
  -3   5  11      211.25      205.52     70.20 o 
  -1   5  11      662.23      548.06     70.70 o 
   1   5  11       22.15       -0.01     64.95 o 
   3   5  11      166.83      200.09     72.90 o 
   5   5  11      147.16      155.72     77.57 o 
  -8   6  11       41.93       53.07    121.64 o 
  -6   6  11      263.85       56.57    116.17 o 
  -4   6  11      517.75      509.60    107.93 o 
  -2   6  11      121.64      110.71    103.80 o 
   0   6  11      321.48      447.96     84.74 o 
   2   6  11      447.92      347.84     83.30 o 
  -3   7  11       72.86      189.48     83.90 o 
  -1   7  11       57.97       28.47    108.58 o 
  -6  -6  12        5.04       34.17    106.68 o 
  -4  -6  12      105.66       65.53     96.96 o 
  -2  -6  12      125.49       98.10     99.32 o 
   0  -6  12      290.50      330.07    107.29 o 
  -9  -5  12      112.92      185.04    115.19 o 
  -7  -5  12      238.03      353.83    113.29 o 
  -5  -5  12       83.82       49.43     97.42 o 
  -3  -5  12       77.13       81.40     92.03 o 
  -1  -5  12      325.07      344.95     99.09 o 
   1  -5  12      121.86       49.43     87.62 o 
   3  -5  12      140.16      273.50    109.03 o 
 -10  -4  12       93.76       87.09    105.31 o 
  -8  -4  12      555.42      661.50    111.84 o 
  -6  -4  12       21.82       31.28     88.00 o 
  -4  -4  12      750.63      846.08    113.14 o 
  -2  -4  12       28.52       28.63     78.28 o 
   0  -4  12       61.92       61.35     85.04 o 
   2  -4  12      859.28     1020.19    131.66 o 
   4  -4  12      409.14      228.09    110.10 o 
 -11  -3  12      369.86      440.70    104.10 o 
  -9  -3  12       42.82       34.09     92.71 o 
  -7  -3  12      234.63      235.53     91.27 o 
  -5  -3  12      201.52      169.32     84.74 o 
  -3  -3  12      484.54      546.62     95.06 o 
  -1  -3  12     1803.19     2043.87    169.47 o 
   1  -3  12      193.67      153.61     90.20 o 
   3  -3  12      191.58      256.34    101.44 o 
   5  -3  12      403.58      407.13    106.38 o 
 -10  -2  12      657.06      644.57    103.57 o 
  -8  -2  12       87.43      128.17     86.56 o 
  -6  -2  12       79.30      158.31     80.03 o 
  -4  -2  12      724.90      808.50     95.44 o 
  -2  -2  12      877.78      839.70     97.04 o 
   0  -2  12      302.33      319.51     90.96 o 
   2  -2  12      435.14      447.76    102.20 o 
   4  -2  12       44.51        1.67     89.29 o 
   6  -2  12       80.66      160.29    104.18 o 
 -13  -1  12      102.28       65.38     88.46 o 
 -11  -1  12       98.74      139.63     86.94 o 
  -9  -1  12      366.29      372.93     87.66 o 
  -7  -1  12      748.64      810.33     68.05 o 
  -5  -1  12      466.76      507.53     57.39 o 
  -3  -1  12      295.70      278.79     47.05 o 
  -1  -1  12       75.91      136.37     77.45 o 
   1  -1  12      637.37      809.79    111.54 o 
   3  -1  12      447.92      605.08    108.58 o 
   5  -1  12      473.83      664.69    122.85 o 
   7  -1  12       75.70      139.18    106.15 o 
 -12   0  12      194.12      177.07     92.56 o 
 -10   0  12      154.29      219.13     83.52 o 
  -8   0  12      108.47       66.48     50.29 o 
  -6   0  12      359.59      321.27     53.46 o 
  -4   0  12      874.01     1006.34     72.86 o 
  -2   0  12      974.58     1047.14    120.20 o 
   0   0  12      360.16      451.48     93.09 o 
   2   0  12      181.02      298.33     96.58 o 
   4   0  12       81.20      135.84     91.57 o 
   6   0  12      404.92      551.40    120.12 o 
 -13   1  12       92.52       57.10     97.34 o 
 -11   1  12      141.39      196.89     95.60 o 
  -9   1  12      340.22      220.04     93.77 o 
  -7   1  12      718.80      849.79     74.79 o 
  -5   1  12      532.21      575.28     65.34 o 
  -3   1  12      307.23      218.36     51.40 o 
  -1   1  12       16.37       98.48     75.09 o 
   1   1  12      504.22      603.49     99.92 o 
   3   1  12      372.66      501.06    105.01 o 
   5   1  12      440.67      627.94    118.68 o 
   7   1  12       77.80       46.47    104.63 o 
 -12   2  12       58.48       19.06    101.67 o 
 -10   2  12      679.89      737.43    114.43 o 
  -8   2  12       46.71      101.14     87.39 o 
  -6   2  12       84.16      105.22     64.31 o 
  -4   2  12      563.08      533.25     77.60 o 
  -2   2  12      713.70      714.57     97.65 o 
   0   2  12      336.86      234.62     82.69 o 
   2   2  12      548.28      496.35     89.52 o 
   4   2  12       50.66       -8.81     94.00 o 
   6   2  12       97.51      106.53    106.98 o 
 -11   3  12      351.48      342.90    110.17 o 
  -9   3  12       51.46       74.71     97.80 o 
  -7   3  12      186.64      152.77     95.75 o 
  -5   3  12      227.03      184.18     55.11 o 
  -3   3  12      414.09      402.27     80.64 o 
  -1   3  12     1679.83     1509.71    137.28 o 
   1   3  12      139.94      112.00     87.17 o 
   3   3  12      165.16      192.09     71.42 o 
   5   3  12      336.09      327.97     75.13 o 
 -10   4  12      141.53      179.27    116.32 o 
  -8   4  12      625.66      571.90    109.49 o 
  -6   4  12       24.85      -26.88    100.00 o 
  -4   4  12      760.77      679.65    111.69 o 
  -2   4  12        3.64       -5.62     65.53 o 
   0   4  12       76.15       59.23     58.56 o 
   2   4  12      885.39      863.55     90.18 o 
   4   4  12      369.64      243.11     77.49 o 
  -9   5  12      120.83       24.30    119.74 o 
  -7   5  12      272.78      410.32    123.01 o 
  -5   5  12       59.62       36.45    105.39 o 
  -3   5  12      114.15       43.96    101.75 o 
  -1   5  12      345.13      330.17     73.19 o 
   1   5  12      163.67      116.09     66.62 o 
   3   5  12      119.69      144.43     62.57 o 
  -6   6  12        9.39      -95.22    118.68 o 
  -4   6  12       86.38       17.31    111.84 o 
  -2   6  12      113.75       86.71    112.07 o 
   0   6  12      220.77      195.18     79.89 o 
  -4  -6  13      249.39      314.20    115.26 o 
  -2  -6  13       90.85       19.06    105.09 o 
  -9  -5  13       99.51      105.39    120.88 o 
  -7  -5  13       67.63       51.02    110.86 o 
  -5  -5  13      135.17      221.41    107.06 o 
  -3  -5  13       70.42      125.36     94.99 o 
  -1  -5  13      367.07      357.32    107.36 o 
   1  -5  13      178.72      223.31    110.55 o 
 -10  -4  13       39.42       -1.75    120.27 o 
  -8  -4  13        6.95      -76.01     98.56 o 
  -6  -4  13       82.14       71.91     96.73 o 
  -4  -4  13      225.81      229.91     94.91 o 
  -2  -4  13      434.48      491.87     95.37 o 
   0  -4  13      175.43       70.01     96.66 o 
   2  -4  13      305.94      377.14    120.96 o 
   4  -4  13       76.13       35.84    116.25 o 
 -11  -3  13       80.86      -20.50    103.87 o 
  -9  -3  13       23.88       11.54     92.41 o 
  -7  -3  13      262.76      370.54    105.01 o 
  -5  -3  13      268.99      282.53     89.44 o 
  -3  -3  13        3.07     -119.59     79.73 o 
  -1  -3  13      337.41      342.82    103.87 o 
   1  -3  13      977.45     1076.00    136.45 o 
   3  -3  13       50.53      -33.33    102.81 o 
   5  -3  13      237.10      414.42    133.64 o 
 -10  -2  13       41.01      -31.13     89.75 o 
  -8  -2  13      589.70      714.12    113.36 o 
  -6  -2  13      157.36      195.29     87.09 o 
  -4  -2  13      188.16      250.57     91.04 o 
  -2  -2  13      263.76      269.93     80.49 o 
   0  -2  13      385.95      417.38     91.72 o 
   2  -2  13      837.45     1336.28    159.22 o 
   4  -2  13      416.29      591.19    120.73 o 
   6  -2  13      105.73      151.71    110.93 o 
  -9  -1  13       40.80        7.82     84.05 o 
  -7  -1  13      232.04      272.74     88.99 o 
  -5  -1  13     1386.88     1622.39    148.67 o 
  -3  -1  13      505.05      500.53     96.66 o 
  -1  -1  13      934.67     1193.54    136.90 o 
   1  -1  13      210.86      318.37     96.43 o 
   3  -1  13       55.54      117.92     95.82 o 
   5  -1  13      344.91      605.16    125.59 o 
 -12   0  13       11.27       84.66     93.85 o 
 -10   0  13      124.22       44.57     81.32 o 
  -8   0  13      198.16      219.18     60.42 o 
  -6   0  13       27.23       14.07     53.71 o 
  -4   0  13     1067.22     1131.47    162.19 o 
  -2   0  13     2818.73     3015.85    205.31 o 
   0   0  13      583.85      531.73     91.95 o 
   2   0  13      453.21      571.83    113.36 o 
   4   0  13      242.30      330.07    114.58 o 
   6   0  13       26.95       40.77    117.39 o 
 -13   1  13       97.46       16.78    112.91 o 
 -11   1  13       20.91       75.25     92.63 o 
  -9   1  13       30.86       19.29     87.77 o 
  -7   1  13      230.60      222.51     61.08 o 
  -5   1  13     1322.00     1334.10    104.86 o 
  -3   1  13      500.23      531.83     92.75 o 
  -1   1  13     1167.48     1474.48    145.71 o 
   1   1  13      298.37      512.68    104.78 o 
   3   1  13       62.79       34.85     97.87 o 
   5   1  13      345.97      366.66    117.31 o 
 -12   2  13       50.20      -35.08    100.00 o 
 -10   2  13       34.15       39.48     96.58 o 
  -8   2  13      651.59      693.46    113.14 o 
  -6   2  13      166.42      160.43     54.72 o 
  -4   2  13      279.80      327.92     83.10 o 
  -2   2  13      236.93      339.86     89.75 o 
   0   2  13      373.82      471.83     98.63 o 
   2   2  13      787.82     1027.78    127.26 o 
   4   2  13      408.45      652.61    123.46 o 
   6   2  13      108.85      100.15    115.26 o 
 -11   3  13      126.87      175.93    116.55 o 
  -9   3  13       26.67     -142.82     99.77 o 
  -7   3  13      262.75      333.18    104.02 o 
  -5   3  13      196.76      233.09     61.64 o 
  -3   3  13        4.29       42.06     74.64 o 
  -1   3  13      412.76      374.79     79.88 o 
   1   3  13     1006.14     1142.36    139.25 o 
   3   3  13       52.10       21.11     96.81 o 
   5   3  13      235.12      234.70    117.61 o 
 -10   4  13       23.07       60.44    111.24 o 
  -8   4  13       27.45       60.44     95.44 o 
  -6   4  13       85.46      104.02    105.54 o 
  -4   4  13      180.36      157.63    100.61 o 
  -2   4  13      507.18      606.15    100.08 o 
   0   4  13      200.19      105.09     87.09 o 
   2   4  13      299.06      361.90     81.12 o 
   4   4  13       97.97        6.35     74.66 o 
  -9   5  13       87.86      -60.67    125.21 o 
  -7   5  13       39.48       14.35    101.67 o 
  -5   5  13      179.59      198.48    116.10 o 
  -3   5  13       69.24       29.01     95.82 o 
  -1   5  13      345.90      362.18    113.21 o 
   1   5  13      163.93      134.00     84.19 o 
  -4   6  13      267.94      312.15    129.61 o 
  -7  -5  14       13.99      -72.82    110.86 o 
  -5  -5  14       99.40       32.73    112.07 o 
  -3  -5  14       15.50      -94.68     95.29 o 
  -1  -5  14      147.76      250.49    113.06 o 
  -8  -4  14      299.20      304.55    101.67 o 
  -6  -4  14       58.70       99.47    106.68 o 
  -4  -4  14       30.87      -15.49     95.90 o 
  -2  -4  14      356.50      456.41    114.65 o 
   0  -4  14       42.42        3.34    105.31 o 
   2  -4  14       93.41       50.95    118.53 o 
 -11  -3  14       14.59       14.12    108.88 o 
  -9  -3  14       52.26      -10.48    104.18 o 
  -7  -3  14       19.19      -88.76     96.20 o 
  -5  -3  14      346.16      321.79     98.03 o 
  -3  -3  14        4.72        4.78     92.94 o 
  -1  -3  14       78.02      146.62    107.59 o 
   1  -3  14      189.92      324.67    113.44 o 
   3  -3  14       78.18      176.00    120.73 o 
 -10  -2  14       23.34       -7.29     99.70 o 
  -8  -2  14      307.91      343.66    105.16 o 
  -6  -2  14      180.26      226.65     95.67 o 
  -4  -2  14      630.14      646.69    110.02 o 
  -2  -2  14      668.11      840.84    119.29 o 
   0  -2  14       11.28       40.09     98.71 o 
   2  -2  14      147.75      144.34    108.66 o 
   4  -2  14      511.57      777.06    137.58 o 
  -9  -1  14       37.36       -3.64    100.38 o 
  -7  -1  14      456.06      492.86    104.40 o 
  -5  -1  14      551.86      730.14    114.58 o 
  -3  -1  14      473.09      568.26    109.57 o 
  -1  -1  14      753.19      879.72    118.98 o 
   1  -1  14      563.05      839.17    124.68 o 
   3  -1  14       50.43      -11.31    103.49 o 
   5  -1  14       38.69      184.36    116.93 o 
 -12   0  14        6.45     -143.73    102.20 o 
 -10   0  14       82.66      -47.30     86.41 o 
  -8   0  14      381.70      449.86     67.19 o 
  -6   0  14       14.19       43.64     56.07 o 
  -4   0  14      512.31      518.86     67.02 o 
  -2   0  14       32.57      -28.02     85.34 o 
   0   0  14        0.82       -6.83     91.95 o 
   2   0  14      581.79      911.15    136.07 o 
   4   0  14      148.12      231.36    112.60 o 
 -11   1  14      229.60      208.96    104.33 o 
  -9   1  14       60.18       47.30     94.08 o 
  -7   1  14      499.14      518.12     72.76 o 
  -5   1  14      400.66      524.97     67.56 o 
  -3   1  14      400.84      496.48     64.13 o 
  -1   1  14      730.81      694.38    108.05 o 
   1   1  14      591.55      689.29    117.84 o 
   3   1  14       51.85       89.75     89.67 o 
   5   1  14       46.00       94.84    113.06 o 
 -10   2  14       18.18       21.49    100.38 o 
  -8   2  14      212.51       59.91     99.47 o 
  -6   2  14      156.49      163.66     65.94 o 
  -4   2  14      745.80      681.54    127.60 o 
  -2   2  14      782.14     1090.12    142.60 o 
   0   2  14        6.90      -70.46     90.74 o 
   2   2  14      130.92      191.65    104.40 o 
   4   2  14      493.22      652.61    132.12 o 
 -11   3  14        6.22      -50.49    116.17 o 
  -9   3  14       52.22       48.75    110.25 o 
  -7   3  14       25.58      -22.25    103.11 o 
  -5   3  14      382.51      424.98     66.91 o 
  -3   3  14       16.69      187.01     98.40 o 
  -1   3  14      119.96      223.76    104.33 o 
   1   3  14      258.54      293.24    108.12 o 
   3   3  14       95.03      128.55    105.85 o 
  -8   4  14      303.76      243.58    124.22 o 
  -6   4  14       36.17       56.57    110.63 o 
  -4   4  14       22.92       82.00     89.29 o 
  -2   4  14      310.21      313.29     96.66 o 
   0   4  14       25.49       39.33     98.86 o 
   2   4  14       72.98       34.09    107.06 o 
  -7   5  14       22.40       76.99    124.52 o 
  -5   5  14      126.81      117.39    119.06 o 
  -3   5  14       31.00      149.96    124.07 o 
  -1   5  14      106.80      196.28     97.04 o 
  -6  -4  15       25.07       36.45    114.12 o 
  -4  -4  15       70.04      -66.59    107.97 o 
  -2  -4  15      396.16      396.73    118.53 o 
   0  -4  15       90.63      -11.47    115.41 o 
  -9  -3  15       56.02       43.43    116.32 o 
  -7  -3  15       55.19       60.52    109.19 o 
  -5  -3  15      298.34      286.79    112.45 o 
  -3  -3  15      333.88      288.23    100.99 o 
  -1  -3  15      221.55      208.88    116.32 o 
   1  -3  15      575.83      955.04    150.26 o 
 -10  -2  15       45.11       -8.81    107.21 o 
  -8  -2  15       89.88      107.06    106.76 o 
  -6  -2  15      231.20      187.09     99.39 o 
  -4  -2  15      184.62       76.61    104.86 o 
  -2  -2  15      182.10      196.35    110.48 o 
   0  -2  15      180.07      258.16    116.48 o 
   2  -2  15      110.53      102.35    114.88 o 
  -9  -1  15      176.27      188.08    105.54 o 
  -7  -1  15      265.03      246.09    102.20 o 
  -5  -1  15       24.41       52.85     97.11 o 
  -3  -1  15      102.06      209.95     89.29 o 
  -1  -1  15       74.56      122.93    101.21 o 
   1  -1  15      305.78      464.16    119.74 o 
   3  -1  15      101.98      225.28    118.37 o 
 -10   0  15        5.79      136.52     98.25 o 
  -8   0  15       43.25       92.10     95.44 o 
  -6   0  15      788.63      921.41    124.83 o 
  -4   0  15       11.74      -35.61     91.65 o 
  -2   0  15      367.15      466.44    109.49 o 
   0   0  15      190.73      354.59    111.46 o 
   2   0  15       48.44        7.29    109.64 o 
 -11   1  15       31.34        4.33    104.10 o 
  -9   1  15      194.96      172.59    102.13 o 
  -7   1  15      240.84      267.64     70.50 o 
  -5   1  15       89.62       84.65     62.14 o 
  -3   1  15       56.06      179.59     59.97 o 
  -1   1  15       90.93      129.16     96.05 o 
   1   1  15      317.13      446.31    123.46 o 
   3   1  15      112.88      239.79    124.52 o 
 -10   2  15       46.69      -38.04    118.15 o 
  -8   2  15       64.60       17.01    111.39 o 
  -6   2  15      160.84      218.08     70.71 o 
  -4   2  15      151.36      232.18     67.24 o 
  -2   2  15      223.33      260.21     95.97 o 
   0   2  15      185.05      224.30    101.59 o 
   2   2  15      114.56      308.20    119.44 o 
  -9   3  15       34.11      -81.55    106.07 o 
  -7   3  15       59.93       27.41    107.06 o 
  -5   3  15      275.52      384.36    110.78 o 
  -3   3  15      310.88      391.55     74.08 o 
  -1   3  15      186.47      315.18    105.39 o 
   1   3  15      518.13      685.95    127.71 o 
  -6   4  15       42.04       52.16    113.82 o 
  -4   4  15       81.33       65.30    110.55 o 
  -2   4  15      418.00      440.16    103.72 o 
   0   4  15      104.07      219.59    112.15 o 
  -7  -3  16       31.53      -14.27    108.73 o 
  -5  -3  16      167.73      109.26    110.78 o 
  -3  -3  16      124.02       60.67    105.31 o 
  -1  -3  16        3.90     -128.55    111.24 o 
  -8  -2  16      195.17       58.39    113.89 o 
  -6  -2  16      129.85       62.72    108.20 o 
  -4  -2  16       71.21      -25.28    105.92 o 
  -2  -2  16      235.81      204.63    108.28 o 
   0  -2  16      144.92      172.97    123.46 o 
  -9  -1  16      401.23      461.35    119.13 o 
  -7  -1  16       57.46        2.58    100.61 o 
  -5  -1  16      262.40      204.63    112.83 o 
  -3  -1  16      227.32      223.46    112.98 o 
  -1  -1  16       49.25      202.73    115.79 o 
   1  -1  16      118.39      130.30    116.40 o 
  -8   0  16      171.86      225.28    117.84 o 
  -6   0  16      118.63      193.09    105.77 o 
  -4   0  16       86.10        5.77     89.67 o 
  -2   0  16      213.07      159.22    104.02 o 
   0   0  16      178.75      460.44    116.63 o 
  -9   1  16      345.57      270.69    117.61 o 
  -7   1  16       53.22       46.28     70.82 o 
  -5   1  16      298.30      333.84     73.87 o 
  -3   1  16      284.75      429.19     69.06 o 
  -1   1  16       51.23      106.45    104.40 o 
   1   1  16      163.71      272.89    121.18 o 
  -8   2  16      254.59      158.01    106.61 o 
  -6   2  16      151.74      184.58     99.39 o 
  -4   2  16       80.50       71.20     63.91 o 
  -2   2  16      193.86      163.78    101.97 o 
   0   2  16      126.22      126.27    115.64 o 
  -7   3  16       38.07       52.54    114.73 o 
  -5   3  16      219.04      301.59    109.03 o 
  -3   3  16      136.33      109.58    128.93 o 
  -1   3  16        4.28      -21.11    103.64 o 
  -4  -2  17       37.52        0.00    111.84 o 
  -7  -1  17       26.91     -114.58     98.10 o 
  -5  -1  17       81.79       58.92    114.96 o 
  -3  -1  17      221.52      468.11    130.45 o 
  -6   0  17       25.41       -0.91     94.91 o 
  -4   0  17        1.39       79.12     81.85 o 
  -2   0  17        4.34       -3.72    111.08 o 
  -7   1  17       15.29        0.99    102.58 o 
  -5   1  17       75.18        6.23    103.72 o 
  -3   1  17      183.51      236.52     94.23 o 
  -4   2  17       31.10       88.46     66.61 o 
                                                 
